# Supplementary material for: A new approach to describe the taxonomic structure of microbiome and its application to assess the relationship between microbial niches
Source: BMC Bioinformatics. 2024 Feb 5;25:58. doi: 10.1186/s12859-023-05575-8 (PMC10840258; doi:10.1186/s12859-023-05575-8)
Supplement: Supplementary file 2 — Additional file 2. P-values table for section 3.3. [file 12859_2023_5575_MOESM2_ESM.xlsx]

## Sheet: DODA
P.values table after Bonferroni correction	Sub-communities	Unstimulated saliva	Anterior Tongue	Posterior Tongue	Interproximal plaque	Supragingival plaque	Subgingival plaque
Unstimulated saliva	1		1	1	1	2.97108e-09	1
	2		1	1	1	0.00837663	1
	3		1	1	1	0.0490184	1
	4		1	1	1	2.12447e-07	1
Anterior Tongue	1	0.828315		5.05406e-36	1	1	1
	2	1		4.89756e-49	1	1	0.502971
	3	1		1.93892e-06	1	1	1
Posterior Tongue	1	0.678779	9.51714e-54		1	1	1
	2	1	7.09564e-40		1	1	1
	3	0.412787	2.48907e-22		1	1	1
Interproximal plaque	1	1	1	1		1	1
	2	1	1	1		1	1
Supragingival plaque	1	9.765e-09	1	1	1		1
	2	0.26486	1	1	1		1
	3	5.05104e-09	1	1	1		1
	4	0.23585	1	1	1		1
Subgingival plaque	1	1	1	1	1	1
	2	1	1	1	1	1
	3	1	1	1	1	1
This file contains the complete list of Bonferroni corrected p.values of the global test between sub-communities (rows) and microbial niches (column).

## Sheet: HMP
P.values table after Bonferroni correction	Sub-communities	Hard Palate	Palatine Tonsil	Throat	Saliva	Subgingival plaque	Buccal mucosa	Supragingival plaque	Keratinized gingiva	Tongue dorsum	Stool	Posterior fornix	Mid vagina	Vaginal introitus	Anterior nares	R Antecubital fossa	R Retroauricular crease	L Antecubital fossa	L Retroauricular crease
Hard Palate	1		1.08894e-06	5.94436e-07	8.10928e-11	0.0991997	0.000230549	0.0645672	0.00576198	2.59058e-15	1	1	1	1	1	1	1	1	1
	2		1.45237e-08	1.67687e-07	5.39799e-09	0.170938	3.14897e-09	0.300978	0.196129	2.69589e-17	1	1	1	1	1	1	1	1	1
	3		0.102186	0.329147	1	1	4.46258e-09	1	1	0.288766	1	1	1	1	1	1	1	1	1
Palatine Tonsil	1	5.43883e-10		2.25399e-12	5.96523e-08	1	0.000109417	0.080122	0.0655011	7.21529e-16	1	1	1	1	1	1	1	1	1
	2	0.0145581		0.00157758	0.245054	0.0177936	0.146998	0.000662549	0.0913944	0.00397477	1	1	0.905706	1	0.75811	1	1	1	1
	3	2.57933e-12		2.57788e-15	2.5247e-12	0.11527	0.00129846	0.522933	0.543404	1.52775e-22	1	1	1	1	1	0.778595	1	1	1
Throat	1	6.51873e-12	5.49016e-21		2.32282e-17	1	1.72732e-05	0.0479818	0.378254	1.18203e-26	1	1	1	1	1	0.0957417	1	1	1
	2	0.00938864	1.64776e-05		6.0163e-05	0.218624	0.00438442	0.0872509	0.138155	0.00575772	1	1	1	1	1	0.0105197	1	1	1
	3	1.01348e-08	8.9042e-11		6.33079e-11	0.192678	0.00899686	0.528191	0.557869	5.70097e-19	1	1	1	1	1	1	1	1	1
Saliva	1	4.36414e-26	1.01665e-14	3.07661e-19		0.0670211	2.60255e-06	0.00931473	0.037207	2.90507e-27	1	1	1	1	1	1	1	1	1
	2	2.19976e-12	5.1415e-07	7.91128e-11		1	0.0111351	1	0.0943821	1.28589e-09	1	1	1	1	1	1	1	1	1
	3	4.80706e-14	1.85503e-06	9.3701e-09		0.000474866	1.91512e-05	0.000815144	2.51837e-05	7.53127e-16	1	1	1	1	1	1	1	1	0.782829
Subgingival plaque	1	0.909861	1	1	1		0.00864534	1.55179e-12	1	1	1	1	1	1	1	1	1	1	1
	2	0.0355772	0.241016	1	3.97793e-06		5.45404e-05	9.44296e-31	1	1	1	1	1	1	0.079534	1	1	0.115908	1
	3	1	1	1	0.000212715		0.0283743	2.91066e-12	0.461477	1	1	0.423445	1	0.0494741	1	1	1	0.316821	1
Buccal mucosa	1	5.16066e-06	0.293454	0.0800223	0.000752073	0.540855		7.08956e-06	0.0446415	0.106588	1	1	1	1	1	1	1	1	1
	2	9.30942e-06	2.57921e-05	0.00410777	0.00930205	1		0.000134023	2.27979e-05	0.000155915	1	1	1	1	1	1	1	1	1
	2	2.05477e-05	0.000354834	0.00936242	0.0166818	1		0.000420043	0.000103435	0.00168434	1	1	1	1	1	1	1	1	1
Supragingival plaque	1	0.118504	0.465915	1	1.52492e-05	2.07802e-27	0.946643		1	1	1	1	1	1	0.0842602	1	1	0.704829	1
	2	0.00189425	0.00300347	0.375987	1.27823e-07	3.74713e-13	1		0.0394417	0.0134367	1	1	1	1	1	1	1	1	1
	3	0.287725	1	1	0.00380318	2.00163e-07	1		0.00142423	0.680828	1	1	1	1	0.429095	1	1	1	1
Keratinized gingiva	1	0.193592	0.752949	1	1	0.226816	0.0713301	0.609684		0.0478844	1	1	1	1	7.78373e-05	1	1	1	1
	2	0.092672	1	0.43444	0.174765	0.899886	0.313502	0.416017		0.537171	1	1	1	1	0.0526121	0.0264628	1	1	0.146758
	3	0.0181503	0.00899624	0.0112358	0.0863316	1	0.00149995	1		0.00121959	1	1	1	1	1	1	1	1	1
Tongue dorsum	1	1.64684e-28	3.23931e-24	2.04615e-25	3.25397e-21	0.100155	2.84541e-05	0.00542794	0.0694626		1	1	1	1	1	1	1	1	1
	2	4.2127e-17	6.39079e-15	4.2028e-16	1.29966e-08	1	0.000276809	1	0.00790059		1	1	1	1	1	1	1	1	1
	3	3.2889e-14	3.17675e-07	2.24321e-12	1.24279e-11	0.106361	0.000394959	0.0309054	0.000177997		1	1	1	1	1	1	1	1	1
Stool	1	1	1	1	1	1	1	1	1	1		1	1	1	1	1	1	1	1
	2	1	1	1	1	1	1	1	1	1		1	1	1	1	1	1	1	1
	3	1	1	1	1	1	1	1	1	1		1	1	1	1	1	1	1	1
Posterior fornix	1	1	1	1	1	0.99049	1	1	1	1	1		1	0.710597	1	1	1	NA	1
	2	1	1	1	1	1	1	1	1	1	1		2.15501e-05	2.24273e-05	1	1	1	NA	1
	3	1	1	1	1	1	1	1	1	1	1		0.000792402	0.00212358	1	1	1	NA	1
Mid vagina	1	1	1	1	1	1	1	1	1	1	1	2.04556e-05		0.000119756	1	NA	1	NA	1
	2	1	1	1	1	1	1	1	1	1	1	1		0.167452	1	NA	1	NA	0.273937
	3	1	1	1	1	1	1	1	1	1	1	5.30781e-06		9.66893e-06	1	NA	1	NA	1
Vaginal introitus	1	1	1	1	1	1	1	1	1	1	1	0.0535202	0.563878		1	NA	1	NA	1
	2	1	1	1	1	1	1	1	1	1	1	3.63373e-05	0.00100121		1	NA	1	NA	1
	3	1	1	1	1	1	1	1	1	1	1	0.0434363	0.190766		1	NA	1	NA	1
Anterior nares	1	1	1	1	1	1	1	1	1	1	1	1	1	1		1	1	1	1
	2	1	1	1	1	1	1	1	1	1	1	1	1	1		1	1	1	1
	3	1	1	1	1	1	1	1	1	1	1	1	1	1		1	1	1	1
R Antecubital fossa	1	1	1	1	1	1	1	1	1	1	1	1	NA	NA	1		1	1	1
	2	1	1	0.0167861	1	1	1	1	1	1	1	1	NA	NA	1		1	1	1
	3	1	1	1	1	1	1	1	1	1	1	1	NA	NA	1		0.0955373	0.018638	1
R Retroauricular crease	1	1	1	1	1	1	1	1	1	1	1	1	1	1	1	0.0161822		1	0.000706488
	2	1	1	1	1	1	1	1	1	1	1	1	1	1	1	1		1	2.47401e-07
	3	1	0.977616	1	1	1	1	1	1	1	1	1	1	1	1	0.06661		1	1.04178e-08
L Antecubital fossa	1	1	1	1	1	1	1	1	1	1	0.750787	NA	NA	NA	1	1	1		1
	2	1	1	1	1	1	1	1	1	1	1	NA	NA	NA	1	0.657699	1		0.0152063
	3	1	1	1	1	1	1	1	1	1	1	NA	NA	NA	1	1	1		1
L Retroauricular crease	1	1	1	1	1	1	1	1	1	1	1	1	0.173238	1	1	1	1.34712e-07	1
	2	1	1	1	1	1	1	1	1	1	0.371164	1	1	1	1	0.000103484	3.36749e-05	0.948963
	3	1	1	1	1	1	1	1	1	1	1	1	1	1	1	0.000984138	1.15802e-10	1
This file contains the complete list of Bonferroni corrected p.values of the global test between sub-communities (rows) and microbial niches (column).
