# Supplementary material for: A new approach to describe the taxonomic structure of microbiome and its application to assess the relationship between microbial niches
Source: BMC Bioinformatics. 2024 Feb 5;25:58. doi: 10.1186/s12859-023-05575-8 (PMC10840258; doi:10.1186/s12859-023-05575-8)
Supplement: Supplementary file 3 — Additional file 3. The subsampled DODA dataset. [file 12859_2023_5575_MOESM3_ESM.xlsx]

## Sheet: OTU_table
#OTU ID	PINBWX	PIAXYP	PIRRHV	PIRFLW	PISWDC	PIFPPT	PILQKU	PIKVUB	PIQRGA	PIJNCN	PIJZNT	PIAPVC	PIWHGX	PITMKD	PIAZTR	PITZLO	PIGZTK	PIJLXL	PIDLEN	PIXIVL	PIWVAP	PINWBY	PIAJYD	PILBFH	PIWWBO	PINYLA	PIDSUT	PIQQJE	PIBQOR	PIVJZD	PIDBDX	PIWJHR	PIKMDD	PITRSC	PIGFXA	PIFXHE	PIBQCS	PINXUE	PIHUJH	PIFTAL	PIRFMY	PIVTSN	PIKMXJ	PICDFZ	PIMVWS	PIIBFV	PITZVT	PIPCAB	PIGXUO
Otu0001	284	501	187	47	104	89	50	165	105	97	101	76	223	418	81	396	121	656	378	406	68	96	67	125	356	36	11	39	16	515	326	159	28	30	23	106	32	415	334	6	500	185	574	579	127	2309	195	121	961
Otu0002	217	1247	258	564	4	15	256	140	152	80	586	218	34	9	930	234	11	23	4	191	49	70	328	76	95	17	8	61	108	269	199	243	7	9	8	10	358	2465	14	403	595	172	1060	1736	1724	388	296	62	323
Otu0003	814	686	28	56	20	72	195	60	70	142	65	36	72	55	62	201	34	353	118	228	64	45	33	36	10	48	5	1	10	25	173	82	48	9	45	32	25	445	103	17	248	88	204	60	114	57	62	32	776
Otu0004	548	761	307	157	65	144	173	386	168	248	68	72	370	86	308	176	121	281	221	181	194	53	352	63	361	42	46	107	104	122	214	144	76	57	55	121	1035	1136	105	94	568	254	306	234	443	284	405	272	384
Otu0005	561	89	512	586	756	1844	782	90	793	459	508	422	699	1056	491	1187	757	524	294	343	473	421	407	892	465	265	348	1030	1502	1505	144	614	1661	965	393	316	333	20	1574	663	285	522	996	395	308	314	140	1125	256
Otu0006	16	39	913	315	156	34	747	74	49	38	349	376	146	251	563	9	140	309	412	677	3287	25	319	107	523	863	1340	370	940	339	64	110	74	1833	555	96	566	2	56	1168	113	963	293	493	521	320	203	117	74
Otu0007	1084	283	191	487	212	95	290	80	479	184	265	123	560	515	475	430	615	317	436	566	163	358	922	501	318	88	65	255	85	253	1001	188	349	160	254	261	753	518	651	93	121	282	236	766	309	315	227	889	269
Otu0008	47	53	36	1	0	0	1	0	1	0	0	0	1	0	0	2	0	0	1	1	0	0	20	0	0	0	0	0	7	1	0	0	0	0	0	0	0	29	0	0	10	0	0	0	1	10	1	0	1
Otu0009	4	7	5	86	0	0	88	48	0	35	60	26	58	1	50	25	1	41	0	136	4	12	65	32	0	2	0	7	0	51	63	0	24	1	0	110	0	53	49	96	183	29	0	0	225	18	6	9	12
Otu0010	10	76	20	0	9	0	0	29	40	0	0	8	0	0	0	0	0	0	0	9	0	0	2	0	0	0	0	0	0	0	29	0	0	0	0	0	0	0	0	0	1	7	0	0	0	0	0	0	0
Otu0011	90	122	54	6	20	14	9	16	34	10	25	5	4	4	7	63	11	0	79	23	2	4	28	45	20	13	3	1	5	5	49	3	6	8	3	2	10	24	11	10	37	10	15	6	41	0	10	3	3
Otu0012	106	29	101	65	71	117	72	22	36	38	21	69	167	109	108	39	35	250	29	80	40	13	67	211	65	33	62	35	142	124	49	52	42	129	100	49	117	16	92	95	22	247	71	77	66	80	128	130	28
Otu0013	3	43	7	2	0	5	0	0	0	0	0	0	0	0	0	0	0	0	0	0	1	0	3	3	0	0	0	0	1	0	1	1	0	0	0	0	0	0	0	2	0	2	1	0	0	1	6	1	0
Otu0014	71	2	52	1	5	1	0	2	4	0	0	0	2	216	15	0	3	12	28	1	1	2	16	0	18	1	0	0	0	0	2	2	2	4	11	0	3	7	20	0	2	5	1	25	0	32	13	1	19
Otu0015	17	10	19	0	0	0	0	3	1	6	0	0	5	31	4	0	1	24	7	0	1	0	61	1	88	1	1	1	1	6	7	1	1	2	2	0	3	15	2	0	10	9	4	10	6	8	11	1	12
Otu0016	601	53	15	22	137	12	211	691	94	85	12	44	152	19	117	10	177	874	137	97	68	13	506	211	318	131	56	319	107	94	220	16	452	107	363	444	176	71	13	22	18	54	14	188	83	4	677	48	22
Otu0017	39	1251	552	290	21	40	16	60	378	63	129	467	4	0	517	325	26	1	144	582	16	37	81	33	21	28	19	237	0	423	243	83	14	0	19	18	263	65	7	163	91	165	131	10	650	135	668	52	561
Otu0018	36	25	83	78	66	17	196	367	63	79	48	324	101	5	240	11	25	120	9	351	93	90	263	60	159	342	244	146	106	178	183	39	63	182	51	37	7	35	13	871	26	27	21	21	117	71	138	153	4
Otu0019	4	14	47	0	32	37	3	51	1	6	0	0	1	2	1	0	67	5	0	0	0	0	17	9	0	39	3	54	6	0	98	0	0	0	4	0	0	1	0	0	1	0	0	1	0	0	2	20	2
Otu0020	454	2	11	8	6	5	24	423	4	294	7	0	6	5	118	11	27	125	0	24	60	20	381	125	399	45	47	54	0	61	557	0	81	93	26	71	17	0	0	16	6	25	29	79	75	2	960	68	42
Otu0021	117	76	75	2	1	0	1	1	0	0	11	0	4	1	0	1	102	0	17	1	5	3	28	3	1	1	1	1	2	1	0	1	2	0	4	0	29	1	1	0	8	3	4	2	1	1	1	5	33
Otu0022	11	86	10	10	1	27	30	9	4	1	6	4	39	4	10	6	3	4	2	6	10	10	37	10	23	5	1	5	11	45	26	5	4	2	1	1	1	7	5	8	8	6	1	0	0	3	8	14	13
Otu0023	17	264	42	54	2	0	31	2545	0	298	0	36	8	0	6	7	0	3	0	1	0	7	70	4	216	25	53	21	32	6	1	0	2	0	78	94	2	35	0	4	13	2	2	1	3	3	1087	9	24
Otu0024	23	0	1031	201	890	1721	276	0	886	1069	1577	1017	1	95	540	596	690	3	1125	1	529	312	69	592	42	13	150	313	1313	236	4	380	625	96	1416	121	374	1	247	681	80	721	857	82	446	2	0	393	0
Otu0025	45	92	7	28	1	1	0	28	9	47	4	24	64	0	24	35	1	3	0	14	12	1	69	81	43	50	75	15	0	181	86	25	1	32	12	1	2	68	0	12	90	16	12	28	29	15	104	16	258
Otu0026	0	24	47	0	601	139	0	47	168	84	0	203	1	1209	12	663	317	400	153	1430	324	311	0	239	422	1	4	73	184	226	11	814	362	194	83	651	305	1	434	64	25	222	79	0	22	365	397	0	1236
Otu0027	19	48	21	14	0	10	39	176	0	71	3	5	13	0	121	6	2	75	0	6	10	3	38	107	289	42	23	61	0	70	147	0	1	5	13	8	5	2	5	9	4	1	10	2	98	0	247	8	0
Otu0028	0	3	5	0	4	0	4	0	0	6	0	0	0	45	0	0	31	15	1	0	0	0	14	6	0	4	2	0	0	2	1	0	0	0	0	2	0	1	0	0	9	0	0	0	0	0	11	0	5
Otu0029	114	470	27	271	80	41	55	16	34	19	117	43	159	71	81	129	161	37	165	232	51	12	194	4	81	9	16	64	213	44	45	40	77	6	20	28	249	1347	91	52	12	96	13	178	270	175	86	122	212
Otu0030	2	499	268	75	1066	544	366	0	1	1608	726	301	374	651	69	63	1432	511	592	47	63	2273	12	1408	33	271	227	474	954	435	427	0	506	414	157	1341	263	0	738	151	720	230	716	312	152	339	359	290	58
Otu0031	11	9	73	5	1	0	1	1	29	1	4	2	2	1	0	2	0	6	3	0	0	2	6	2	5	0	1	6	1	0	215	30	1	4	1	0	0	0	0	7	0	0	10	0	3	0	0	0	0
Otu0032	69	18	24	122	84	298	77	3	743	335	393	107	3	805	67	1239	11	53	294	381	274	841	57	3	20	29	80	367	334	447	36	743	525	141	0	145	79	0	257	134	194	137	442	176	48	211	37	0	81
Otu0033	18	2	253	19	329	43	50	27	11	121	442	167	8	6	0	300	575	33	1016	6	72	39	49	249	22	24	33	134	195	124	85	46	11	8	2	867	59	1	259	42	6	48	322	124	16	347	1	8	55
Otu0034	0	1	52	65	17	168	240	373	55	0	2	45	11	36	99	525	0	11	31	9	89	2	1	33	29	18	80	91	59	0	0	66	64	277	15	36	0	0	0	95	6	4	1	0	14	0	50	4	1
Otu0035	95	9	39	2	3	0	0	0	0	0	2	0	2	12	1	1	8	2	0	4	0	1	5	3	11	0	0	3	0	0	3	3	0	0	3	10	0	1	6	1	1	0	6	0	0	0	4	0	51
Otu0036	0	19	72	76	0	0	21	0	5	14	7	23	2	1	39	3	2	6	0	5	8	5	33	7	13	7	0	32	0	107	32	7	1	0	28	9	34	2	37	6	58	16	8	25	184	22	12	22	36
Otu0037	8	4	7	2	7	0	1	28	2	8	0	1	1	4	11	3	3	1	7	0	3	0	7	9	6	3	2	14	2	2	5	0	1	84	1	11	5	0	7	12	0	1	1	0	43	0	12	0	12
Otu0038	2	3	18	18	7	2	19	251	27	17	9	38	28	2	70	2	19	28	1	40	59	4	205	7	107	84	64	50	28	26	95	6	16	244	6	18	21	43	12	106	14	10	16	14	23	4	46	7	8
Otu0039	7	89	18	14	4	4	21	23	53	16	27	4	24	0	15	44	47	49	12	115	18	0	35	159	135	10	6	8	18	174	131	96	69	7	0	35	162	296	40	21	12	27	33	68	95	51	46	6	94
Otu0040	67	19	8	0	52	27	27	23	28	51	8	6	8	12	5	6	65	67	93	318	11	4	126	0	115	7	0	23	1	76	90	19	14	1	7	25	99	2	7	4	13	91	4	82	98	14	27	45	169
Otu0041	15	88	14	19	7	1	7	43	13	6	12	15	55	14	10	32	0	11	21	3	16	4	21	18	29	15	3	6	4	26	45	7	2	2	4	19	58	119	6	2	47	13	17	26	36	18	9	3	28
Otu0042	11	28	21	41	3	0	2	92	14	10	1	3	0	2	21	11	9	20	0	10	11	4	50	14	63	4	10	5	3	25	137	0	4	22	14	41	0	88	0	59	5	4	2	6	30	4	63	3	36
Otu0043	1	18	3	2	0	0	3	9	6	2	1	0	15	0	3	1	0	0	0	0	0	1	3	3	1	8	5	0	1	6	11	0	0	1	0	1	0	0	0	0	0	9	0	1	0	3	5	5	5
Otu0044	1	19	14	69	1	1	4	2	6	3	9	11	71	0	69	9	0	7	0	52	4	2	33	14	13	3	0	0	2	19	19	14	3	0	0	6	28	172	3	9	10	9	7	13	64	25	28	5	11
Otu0045	15	19	0	1	1	0	0	0	0	0	0	3	0	0	0	3	0	0	0	0	0	0	2	0	0	0	0	0	0	0	0	0	0	0	0	0	0	0	0	0	2	0	1	1	2	0	0	0	0
Otu0046	20	86	39	53	4	15	8	104	7	28	4	16	16	1	139	33	1	3	14	16	28	9	132	16	120	16	14	27	6	9	67	0	2	73	15	30	116	134	14	48	13	26	5	23	113	41	35	42	3
Otu0047	12	50	8	226	123	2	0	18	0	8	86	33	0	3	6	67	0	535	47	45	63	6	19	167	28	40	6	197	248	276	32	95	190	4	97	30	242	11	103	41	3	128	23	185	37	1395	0	155	94
Otu0048	42	224	44	1	4	8	15	33	90	54	27	9	32	3	17	62	5	101	74	79	11	3	227	22	34	31	5	34	0	91	74	43	0	1	6	8	48	187	7	3	283	63	32	232	65	36	51	11	97
Otu0049	2	0	17	52	1	0	12	0	25	9	12	5	31	1	0	0	7	0	5	1	0	161	10	10	96	17	7	2	0	0	29	446	28	2	0	0	3	0	0	49	0	29	45	0	79	0	0	1	7
Otu0050	0	1	26	352	0	0	698	0	0	0	42	78	0	0	0	0	8	0	18	0	32	1	0	188	119	1559	439	546	96	0	123	0	1	100	1	0	159	2	1	625	55	252	4	86	0	0	0	0	1
Otu0051	23	2	5	0	20	0	5	81	1	5	1	0	6	3	4	0	1	96	0	2	6	5	14	15	11	13	4	0	0	31	14	0	27	5	1	27	1	0	0	0	0	10	0	0	1	0	26	12	2
Otu0052	20	39	208	406	137	23	163	7	228	183	343	81	204	230	43	295	326	23	431	56	102	260	39	192	63	234	69	38	294	52	214	252	190	174	128	115	191	2	172	104	89	115	58	56	109	35	11	169	0
Otu0053	352	12	93	0	1	1	3	16	8	2	1	2	416	0	28	0	296	2	0	0	4	5	5	39	76	2	24	11	0	0	0	0	6	0	7	0	0	12	1	0	33	1	18	0	7	4	0	7	132
Otu0054	22	35	3	96	17	0	54	4	6	3	24	2	54	0	31	7	0	0	16	46	3	5	65	11	17	4	1	26	0	50	3	55	19	6	6	15	203	2	13	3	16	22	3	52	42	45	16	30	58
Otu0055	170	7	42	2	6	11	24	28	27	29	11	55	76	1	57	94	0	13	8	24	9	28	23	110	24	33	2	59	0	34	192	97	8	3	29	5	75	46	4	16	428	45	53	82	48	18	9	14	43
Otu0056	732	61	24	277	230	167	141	22	117	20	43	14	478	379	497	5	10	82	49	184	67	51	258	166	26	28	5	27	31	290	86	834	75	157	113	304	72	17	245	24	25	53	24	0	0	87	126	299	22
Otu0057	27	0	1	2	16	1	3	106	10	23	0	45	73	13	5	9	9	262	7	2	12	8	1	8	5	41	58	41	11	50	95	0	2	71	75	45	13	1	3	19	0	1	12	23	4	16	14	21	11
Otu0058	11	4	48	0	0	0	0	2	23	4	2	24	3	0	1	0	6	1	1	0	2	0	2	4	6	0	160	0	0	0	3	0	8	18	0	12	26	0	0	1	24	15	33	0	25	0	0	163	2
Otu0059	17	0	167	5	2	0	6	17	6	2	1	1	57	3	63	2	17	4	3	30	7	10	26	89	15	14	2	3	7	41	33	6	11	11	15	37	31	3	0	9	4	14	1	11	5	4	62	38	8
Otu0060	293	138	52	2	23	9	11	50	42	19	3	11	1	40	58	90	7	52	52	377	27	0	0	18	93	14	1	2	30	64	113	69	6	79	4	26	35	76	208	33	26	105	13	222	85	511	25	2	115
Otu0061	433	54	13	4	17	135	41	4	94	17	92	14	245	887	46	553	85	15	59	81	32	13	47	129	265	16	20	45	32	353	39	305	94	7	142	215	54	0	461	4	13	13	29	0	14	9	10	716	465
Otu0062	18	541	56	33	1	56	13	42	1	20	32	18	40	1	205	126	15	81	32	33	23	7	251	6	159	5	8	5	16	19	25	6	7	7	1	2	9	165	18	3	123	44	64	114	160	109	88	17	46
Otu0063	5	21	15	0	3	17	12	1	1	34	0	0	0	3	4	0	4	0	0	0	0	43	3	0	9	0	0	5	4	0	2	2	0	0	0	0	0	0	0	0	0	11	0	1	0	1	6	7	5
Otu0064	2	0	25	36	0	1	139	0	719	100	220	151	369	95	1	0	61	9	144	22	7	498	98	174	1	11	2	36	43	1	430	4	128	22	42	25	22	2	0	65	3	138	409	0	36	0	0	0	22
Otu0065	1	8	41	2	1	2	4	18	12	3	7	5	0	0	67	0	0	31	0	14	1	4	193	3	5	11	5	1	0	25	7	6	1	2	3	1	0	2	0	2	1	9	3	2	4	7	53	59	8
Otu0066	2	17	7	12	2	0	1	0	18	34	2	0	15	2	3	1	0	0	19	0	1	109	2	15	5	2	2	0	0	0	0	1	6	10	0	2	0	1	0	15	8	2	1	0	0	0	0	8	0
Otu0067	37	31	33	324	8	1	23	5	7	14	4	58	127	0	74	79	2	4	7	63	5	5	36	21	4	11	1	68	0	10	49	17	4	3	6	19	287	35	14	7	85	27	4	34	49	12	1	35	23
Otu0068	70	10	7	19	1	1	1	3	3	0	0	1	141	0	6	8	1	0	0	9	1	0	3	3	0	0	0	6	3	1	34	3	1	2	0	1	587	24	1	3	1	12	2	0	24	3	3	8	0
Otu0069	4	20	22	64	1	0	4	30	6	6	13	35	38	0	13	12	5	18	2	84	7	0	43	3	64	4	0	11	12	17	113	2	9	8	0	15	10	326	8	2	21	1	1	70	79	7	14	8	61
Otu0070	42	1	0	1340	2	0	21	6	0	4	0	120	428	0	75	28	1	0	2	37	2	0	58	43	17	0	1	13	0	4	56	108	10	0	0	0	193	0	15	61	12	36	4	0	26	0	0	24	0
Otu0071	31	70	29	254	2	2	37	1	2	9	4	13	27	1	112	10	0	0	0	3	0	2	158	0	21	1	1	24	11	0	0	1	1	5	2	2	118	49	4	27	13	30	4	4	43	0	5	14	0
Otu0072	2	0	195	741	202	39	153	1	113	68	80	73	115	185	105	48	31	0	10	35	72	368	131	35	146	0	62	0	76	56	217	435	183	31	135	76	118	0	179	284	37	90	75	0	30	2	20	94	0
Otu0073	1	2	15	2	0	0	0	0	0	0	0	0	0	0	0	0	1	0	0	0	0	0	1	0	0	0	0	0	0	0	0	0	0	0	0	0	1	8	0	0	0	0	0	0	1	0	1	0	0
Otu0074	8	0	6	2	42	15	74	37	19	13	9	59	0	9	10	37	10	3	10	1	5	286	3	3	13	37	59	100	4	7	3	59	10	18	139	23	18	1	12	16	0	5	17	0	4	0	14	9	0
Otu0075	23	1	1	3	11	2	0	361	2	8	0	1	9	1	101	1	81	242	0	1	14	7	76	22	209	27	320	25	3	18	97	0	16	34	69	49	6	13	2	16	1	11	3	6	8	0	118	14	1
Otu0076	6	0	201	45	148	33	294	16	88	442	278	136	78	74	0	84	255	50	20	18	79	285	30	485	285	225	109	506	203	56	1	123	297	71	53	20	75	1	5	56	30	67	30	85	46	3	27	121	0
Otu0077	6	0	1	1	19	0	0	146	1	1	0	5	0	0	61	0	10	47	0	0	9	4	71	21	37	22	65	33	0	11	1	0	4	90	25	19	1	0	1	14	0	0	7	0	0	0	273	4	0
Otu0078	15	22	9	5	5	7	9	3	16	2	3	7	27	5	7	0	13	7	7	2	3	2	8	7	5	1	3	17	8	19	22	5	7	3	6	1	22	1	4	2	9	9	2	14	0	2	3	10	2
Otu0079	0	0	0	25	0	0	0	0	0	11	10	1	0	0	4	48	0	0	0	0	9	1	91	0	1	0	3	3	0	0	0	0	0	0	0	0	0	0	0	0	0	2	12	0	34	0	0	0	58
Otu0080	0	0	0	0	0	0	12	2	0	0	0	0	798	0	111	2	0	0	0	1	6	0	1	0	0	0	0	8	0	0	1	0	0	0	0	0	14	0	14	583	0	0	0	0	2	28	2	0	0
Otu0081	8	2	8	6	2	17	23	1	34	33	27	5	0	50	8	19	9	16	15	19	14	60	0	4	13	32	15	17	20	58	87	51	35	7	0	49	4	0	21	101	9	39	29	13	1	12	2	24	10
Otu0082	0	2	0	39	0	16	20	24	104	81	0	3	5	0	1	0	29	1	0	159	2	0	1	33	298	1	0	0	0	6	53	104	3	0	21	80	8	30	13	7	0	6	4	41	54	0	7	2	52
Otu0083	27	1	2	0	84	22	17	75	4	16	0	0	0	4	3	0	34	146	46	0	0	2	1	3	15	22	6	24	0	0	374	20	5	0	36	23	2	1	0	1	0	11	5	81	1	0	18	9	5
Otu0084	1	0	20	0	0	0	0	0	0	0	0	0	0	4	0	0	0	0	0	0	0	0	0	0	0	0	0	0	0	0	0	0	0	0	0	0	0	0	0	0	0	0	0	0	0	0	0	0	0
Otu0085	4	2	71	2	8	21	52	0	114	3	62	127	1	32	28	1	5	13	6	128	191	0	12	1	20	233	115	7	138	10	108	364	126	179	324	278	5	1	10	116	11	350	50	31	47	104	25	211	3
Otu0086	17	18	20	1	0	3	0	3	1	0	3	1	0	0	6	2	0	10	9	5	1	0	10	1	8	0	0	0	3	1	2	6	1	1	0	1	0	9	6	1	21	12	16	14	12	31	9	2	14
Otu0087	2	0	12	13	0	0	59	0	24	0	0	15	0	6	0	0	13	2	139	0	2	0	0	0	0	7	15	0	50	0	3	0	1	3	0	0	18	0	0	11	9	9	5	0	23	0	0	8	0
Otu0088	23	2	25	41	1	0	143	47	0	1	0	3	8	0	7	1	36	0	31	0	5	1	136	4	2	1	77	0	0	1	2	0	295	3	0	2	0	0	0	0	7	55	3	2	12	7	0	199	22
Otu0089	2	10	10	1	18	0	36	39	3	2	3	4	13	0	24	1	6	40	5	9	160	0	8	12	41	144	149	7	14	10	11	1	5	59	11	4	6	3	3	5	3	6	0	3	18	0	13	8	0
Otu0090	0	1	0	0	0	0	0	1	0	0	0	0	0	0	1	0	0	0	0	0	0	0	0	0	0	0	0	0	1	0	0	0	0	0	0	0	0	0	0	0	0	1	0	0	0	1	0	1	0
Otu0091	7	4	3	0	2	0	0	441	2	0	0	2	0	0	133	0	1	0	0	0	7	5	49	9	12	4	36	6	0	5	8	0	42	20	42	8	0	0	0	2	2	5	1	0	1	1	32	5	1
Otu0093	0	0	4	0	0	0	0	0	0	0	0	0	0	0	0	0	4	0	0	0	0	0	1	0	0	0	0	0	0	0	0	0	0	0	0	0	0	0	0	0	1	0	0	0	0	0	0	0	0
Otu0094	28	10	31	1	0	0	0	0	0	0	0	0	2	0	0	0	9	0	1	0	0	0	1	0	1	0	0	0	0	0	0	1	0	0	0	0	0	0	0	0	0	0	0	1	0	0	0	0	5
Otu0095	75	19	1	2	4	0	5	2	7	3	6	1	13	7	11	30	12	0	4	4	1	0	1	1	11	2	0	1	1	9	5	1	7	0	1	0	8	3	32	4	4	0	8	4	6	7	0	3	1
Otu0096	34	1	2	0	0	0	0	0	0	0	2	0	0	1	1	2	40	0	8	3	0	0	1	0	1	0	14	2	0	3	0	0	0	0	0	0	0	5	9	0	0	0	1	8	0	99	8	19	283
Otu0097	20	4	5	0	35	21	1	3	9	7	22	1	0	9	0	11	12	2	5	0	0	60	5	8	0	5	0	1	1	0	15	69	9	5	3	9	0	0	1	0	0	1	4	16	0	0	0	3	0
Otu0098	1	4	9	6	0	0	5	0	0	1	0	6	1	0	33	16	0	0	0	0	4	3	3	6	0	1	0	4	0	5	0	0	0	0	1	1	2	45	0	18	13	6	51	0	23	17	10	4	3
Otu0099	0	0	3	0	0	0	0	0	0	0	0	0	0	0	0	0	0	0	0	1	0	0	1	0	0	0	0	0	0	0	0	0	0	0	0	0	0	0	0	0	0	0	0	0	0	0	0	0	0
Otu0100	9	3	15	2	85	39	12	234	25	21	7	32	23	23	51	38	67	15	11	2	3	37	9	70	9	19	302	216	62	55	38	15	71	142	104	4	4	0	16	58	0	37	18	0	10	0	33	29	0
Otu0101	9	1	26	7	40	12	130	6	6	39	25	284	8	1	27	0	17	30	0	43	18	33	27	37	38	79	50	14	17	21	8	4	11	42	8	19	5	6	4	98	2	16	11	85	15	22	12	21	18
Otu0102	21	0	124	88	40	268	42	35	44	7	14	134	106	0	8	41	16	35	10	3	23	1	19	30	31	15	90	61	6	68	32	21	146	14	33	9	84	1	127	28	7	23	3	0	12	10	12	151	0
Otu0103	8	0	316	16	31	159	72	1	175	60	2	230	53	82	33	0	254	11	48	2	44	1	29	104	36	98	131	22	133	98	2	58	11	177	37	20	172	2	18	27	5	223	16	0	8	0	22	96	0
Otu0104	2	0	4	0	48	41	1	8	260	14	1	22	0	27	0	4	89	0	0	0	0	0	0	3	2	0	5	5	0	0	0	48	76	1	71	1	0	0	0	0	0	3	12	67	0	0	0	0	0
Otu0105	61	21	10	11	32	0	72	13	22	24	10	1	36	2	54	9	11	19	129	52	13	9	21	6	31	22	3	11	4	16	30	18	12	2	16	50	27	32	2	4	6	6	4	53	21	0	29	28	3
Otu0106	0	5	15	6	1	0	0	106	0	0	0	1	0	0	6	0	0	7	0	0	1	3	2	6	77	31	20	6	0	0	1	0	9	15	0	26	1	1	1	0	1	14	0	0	14	1	61	4	0
Otu0107	2	15	2	1	1	0	7	1	4	1	1	1	7	0	10	0	1	0	5	2	0	0	5	1	3	23	0	7	0	15	12	3	1	8	0	1	0	0	3	0	7	2	0	0	4	1	0	1	1
Otu0108	12	8	5	0	1	0	0	0	0	1	1	2	1	0	0	0	0	0	4	0	0	0	0	0	0	0	0	0	3	0	0	0	0	0	9	0	1	574	1	10	7	5	0	1	0	32	6	2	0
Otu0109	5	0	26	8	1	1	237	0	0	10	4	132	0	1	0	0	0	0	175	71	414	0	0	0	0	749	137	0	0	0	1	0	0	4	0	0	0	2	0	0	10	164	0	11	198	0	0	0	0
Otu0110	6	0	7	0	382	171	4	21	279	31	51	154	164	0	44	0	5	44	128	9	3	0	2	25	179	130	249	1	318	0	0	0	37	131	62	6	2	1	267	6	8	87	74	0	15	1	3	324	1
Otu0111	8	7	44	10	158	55	37	18	32	106	0	19	107	66	46	2	9	55	10	95	6	17	28	38	26	0	16	29	42	114	60	79	16	6	108	62	0	0	47	0	8	22	54	1	2	169	9	41	4
Otu0112	2	0	17	57	0	0	2	1	0	6	1	0	0	0	4	0	0	0	0	0	23	0	127	7	11	120	38	39	0	5	0	0	3	80	13	2	31	0	0	41	1	159	0	0	3	0	0	1	0
Otu0113	12	126	4	3	2	7	7	0	6	4	2	0	0	93	1	2	2	9	4	24	2	3	0	30	0	0	1	0	0	0	5	8	3	0	0	0	0	16	6	0	8	0	10	35	2	3	30	1	46
Otu0114	15	0	0	5	6	0	16	34	0	1	1	1	4	0	1	2	20	44	17	0	16	0	15	4	10	14	5	10	14	6	50	0	16	4	34	11	4	2	14	2	0	4	1	6	2	0	42	10	0
Otu0115	5	2	8	1	0	0	0	0	1	0	0	0	0	0	0	0	0	0	0	0	0	0	0	0	0	0	0	0	0	0	0	0	0	0	0	0	0	0	0	0	0	0	0	0	0	0	0	0	0
Otu0116	0	0	4	0	0	0	0	0	0	0	0	0	0	0	0	0	0	0	0	0	0	0	1	0	0	0	0	0	0	0	0	0	0	0	0	0	0	0	0	0	0	0	0	0	0	0	0	0	0
Otu0117	26	1	83	40	522	6	206	2	189	86	277	24	73	317	16	22	99	46	113	23	20	9	19	110	53	4	57	147	106	0	59	362	218	69	410	194	0	0	65	76	159	29	105	88	15	1	1	237	0
Otu0118	6	7	11	0	0	0	2	0	1	0	1	1	1	0	0	0	6	24	1	1	0	0	0	1	3	0	13	0	0	1	2	3	10	3	0	1	3	0	0	1	1	7	85	0	2	0	0	22	1
Otu0119	16	0	104	10	5	8	1	0	3	3	1	1	62	0	32	11	30	52	9	0	13	3	36	76	110	12	4	7	0	44	253	3	4	26	0	4	0	1	14	2	2	7	3	0	115	7	54	9	13
Otu0120	73	8	16	27	34	81	40	9	22	29	26	58	76	92	28	48	45	5	27	34	20	20	30	16	5	23	13	27	22	32	109	118	62	33	79	65	114	1	152	21	3	14	18	12	8	34	7	145	6
Otu0121	20	6	42	17	78	95	43	9	24	69	24	104	211	25	121	7	16	52	54	6	9	70	42	31	15	15	24	67	43	26	2	0	74	47	79	15	38	0	21	27	22	90	18	72	11	7	6	74	0
Otu0122	5	0	0	56	329	222	25	0	111	27	111	342	67	161	11	0	0	42	0	4	10	38	16	0	1	130	93	66	0	1	0	39	235	44	258	17	0	0	146	49	20	69	41	47	9	0	8	87	0
Otu0123	3	0	3	3	0	0	14	0	0	0	8	40	0	0	0	1	1	0	53	1	23	2	0	73	110	35	172	477	382	0	36	0	1	26	0	0	2	0	352	11	130	104	131	4	0	0	0	0	1
Otu0124	5	26	7	0	0	0	1	2	2	4	2	2	0	0	4	6	2	16	4	3	2	0	19	4	10	1	0	5	1	7	1	4	1	2	0	0	1	5	1	0	10	3	3	28	6	8	7	0	10
Otu0125	3	3	18	1	18	2	1	26	0	2	1	2	0	1	36	0	2	8	6	45	8	0	0	4	6	10	5	2	6	7	10	21	3	35	27	7	10	0	16	11	0	6	2	0	0	0	33	9	4
Otu0126	0	0	3	1	16	1	5	0	16	21	8	16	2	13	3	9	32	4	13	2	0	2	1	2	2	1	3	7	7	0	3	18	20	10	14	6	1	0	3	18	4	6	5	4	1	0	0	11	1
Otu0127	22	0	2	0	0	0	1	2	0	0	0	2	1	0	0	0	0	0	0	0	0	0	1	0	0	0	0	0	0	0	1	0	0	0	1	0	0	0	0	0	0	0	0	0	1	0	1	0	0
Otu0128	7	3	8	3	28	20	34	7	13	6	6	3	19	5	9	23	14	5	11	0	0	11	0	6	23	3	0	0	3	0	17	13	30	1	9	2	14	4	9	0	2	5	3	4	4	1	1	12	1
Otu0129	0	0	2	1	109	377	16	0	71	88	18	69	16	11	9	16	30	0	8	3	20	67	1	0	26	21	22	19	0	0	1	254	36	164	31	92	0	0	54	5	0	38	17	0	2	22	1	6	0
Otu0130	6	0	10	16	1	39	1	0	116	947	2	331	0	222	31	255	597	168	69	14	3	653	6	10	55	31	2	111	0	1	3	97	151	134	3	0	94	0	17	25	32	193	105	48	28	0	4	91	0
Otu0131	161	41	23	2	6	4	5	68	11	44	6	2	17	9	19	5	25	328	22	19	6	9	423	25	256	25	3	14	0	48	55	1	11	10	11	2	26	11	13	0	32	19	5	82	43	4	78	11	14
Otu0132	1	4	0	1	0	0	0	7	0	1	0	1	0	0	3	0	0	20	0	0	0	0	1	0	1	0	0	1	0	0	0	0	0	0	0	1	0	0	0	0	25	0	0	0	0	0	4	0	0
Otu0133	2	28	7	8	0	1	2	87	7	15	1	11	0	0	4	9	0	0	4	4	0	0	2	1	16	3	4	3	3	7	2	0	3	0	3	4	2	4	1	2	8	1	5	0	9	2	47	0	4
Otu0134	0	0	7	1	55	170	3	7	175	41	0	7	10	0	172	0	0	1	9	6	4	50	57	28	0	20	26	30	2	131	0	0	59	0	580	32	0	0	15	7	2	83	11	249	27	0	0	128	2
Otu0135	56	14	23	22	0	0	16	0	1	0	0	27	0	4	5	0	0	0	0	0	0	0	0	0	1	0	1	0	0	0	0	0	0	0	1	1	1	1	0	0	1	60	0	9	2	0	3	0	1
Otu0136	0	0	0	0	0	0	0	1	0	0	0	0	0	2	0	0	9	0	0	0	0	0	0	0	0	0	0	0	0	0	0	0	0	0	0	0	0	0	0	0	0	0	0	0	0	0	0	0	0
Otu0137	1	0	0	44	0	0	0	0	0	1	0	0	44	0	3	0	0	1	0	1	18	0	7	13	1	8	1	8	0	5	0	0	0	2	0	33	0	0	0	0	0	0	1	0	0	0	4	80	0
Otu0138	6	4	15	1	0	0	0	1	0	1	0	1	0	1	3	0	1	7	2	6	2	0	4	2	6	0	0	2	1	2	0	1	0	3	0	0	2	33	1	2	97	2	2	1	9	13	6	11	7
Otu0139	2	2	5	0	0	0	7	0	4	0	2	0	2	0	0	0	1	0	3	1	2	1	0	0	2	0	4	1	0	0	1	1	9	0	0	0	0	0	0	0	2	0	4	0	1	0	0	10	3
Otu0140	0	1	0	46	0	0	217	78	0	1	35	0	0	0	1	0	0	0	2	0	0	0	0	0	0	17	0	0	0	0	0	0	0	1	0	0	0	0	0	0	2778	1	0	2	0	0	1	1	0
Otu0141	11	1	41	0	2	5	161	3	18	1	145	2	3	12	16	0	38	1	245	6	52	1	5	27	3	78	0	2	12	0	6	6	3	110	1	344	1	2	67	14	1	0	2	1	21	1	1	51	0
Otu0142	17	11	0	1	0	6	1	2	1	3	0	6	1	5	0	12	0	30	6	9	2	1	1	0	2	0	0	0	0	2	1	2	0	0	1	0	0	3	4	0	25	12	14	15	2	7	7	2	89
Otu0143	1	0	15	0	17	0	31	11	0	1	1	30	3	1	0	1	99	153	38	148	4	25	0	1	3	34	36	99	1	0	1	1	0	9	505	361	108	0	518	0	2	10	0	483	0	0	116	169	0
Otu0144	13	15	2	6	0	0	3	0	2	1	4	1	1	0	4	0	0	1	0	5	4	0	2	0	1	0	0	0	0	2	2	3	0	0	0	3	5	25	3	5	11	3	8	15	13	3	3	0	6
Otu0145	36	0	15	0	12	26	2	11	7	17	1	13	8	5	2	12	0	10	2	21	4	3	0	65	29	2	0	13	1	221	13	0	19	2	29	23	55	6	6	11	1	30	1	17	14	1	13	6	44
Otu0146	0	2	21	0	0	0	17	1	0	0	0	58	59	0	57	0	0	0	8	0	20	56	1	0	0	23	4	0	0	0	12	0	0	0	0	0	0	0	0	1	0	0	0	13	4	0	0	0	1
Otu0147	4	14	10	1	1	4	1	0	1	4	1	0	0	1	4	0	0	11	1	1	0	0	12	0	13	1	0	0	0	0	2	1	3	0	0	1	2	10	0	1	8	4	9	7	8	5	11	2	5
Otu0148	3	3	5	20	0	0	49	0	0	0	13	41	1	0	0	0	7	0	38	0	24	0	15	0	0	11	21	0	0	0	0	0	0	2	0	0	6	0	0	0	9	18	0	0	44	0	0	16	0
Otu0149	1	0	31	4	56	96	37	0	23	12	64	59	10	26	6	4	19	0	15	0	91	158	0	51	26	127	56	14	62	0	32	2	16	92	36	0	55	0	22	98	0	21	86	14	20	0	16	13	0
Otu0150	1	1	55	6	0	0	2	11	0	2	0	0	25	0	7	0	0	0	0	28	0	1	9	15	1	6	0	3	0	0	0	0	0	0	3	15	5	0	0	8	0	3	0	0	0	0	0	8	0
Otu0151	2	2	26	0	1	9	6	31	0	2	0	0	65	2	26	1	5	77	1	0	2	3	8	8	11	8	32	42	46	4	16	0	2	43	39	13	4	3	2	1	3	6	2	0	3	3	45	20	0
Otu0152	7	0	14	19	10	31	12	1	10	7	6	7	5	9	7	13	16	7	4	7	12	6	3	135	41	6	8	16	29	28	2	8	21	27	3	5	9	0	24	25	6	16	21	9	24	6	2	16	6
Otu0153	98	4	89	7	668	331	60	68	44	224	186	189	4	8	31	0	180	49	0	86	145	25	4	101	89	40	28	66	101	120	67	7	137	12	196	195	49	2	116	66	0	134	43	16	42	91	31	86	58
Otu0154	18	0	8	0	0	0	0	1	0	0	0	0	0	1	0	0	0	1	3	0	0	0	0	0	0	0	0	0	0	0	0	0	0	0	0	0	0	1	0	0	0	0	1	1	0	0	0	0	4
Otu0155	1	11	3	3	0	0	3	0	3	2	1	1	0	0	1	5	3	0	9	0	1	1	0	14	1	1	0	0	20	1	20	1	3	0	6	1	14	0	1	2	2	2	2	4	2	0	0	4	0
Otu0156	1	0	0	0	41	1	0	23	61	11	1	2	0	29	5	2	0	54	0	0	0	0	0	1	1	6	42	82	0	0	24	6	0	0	104	9	0	0	0	0	0	30	0	0	0	0	41	9	0
Otu0157	13	0	11	5	0	0	6	0	12	0	1	182	4	0	3	0	138	2	192	16	0	0	57	0	1	0	2	0	0	0	2	0	143	0	85	11	13	0	0	1	2	4	5	0	1	0	0	4	6
Otu0158	0	48	12	7	1	1	2	11	21	2	2	17	0	0	11	13	0	0	6	20	2	0	5	2	4	1	2	13	0	9	5	1	1	0	1	0	1	0	0	5	39	4	5	0	14	5	25	2	27
Otu0159	16	16	4	0	1	4	1	0	4	4	2	1	3	11	1	13	2	31	3	7	0	0	1	2	1	0	0	0	0	2	6	2	0	0	0	0	0	5	5	0	15	4	20	12	1	9	2	2	99
Otu0160	5	1	22	13	19	9	6	35	38	50	7	13	45	5	21	0	24	106	7	24	7	12	35	49	18	14	18	22	6	17	11	8	25	6	13	11	23	1	9	2	10	5	8	52	6	17	15	38	7
Otu0161	3	0	13	0	26	0	45	0	0	3	17	67	0	1	0	0	4	0	26	5	89	1	0	2	3	30	3	0	13	0	0	0	0	102	0	0	58	0	0	77	19	8	1	2	32	0	0	0	0
Otu0162	0	0	0	2	0	0	0	0	21	1	0	0	0	0	4	0	0	0	24	0	0	14	0	0	22	0	4	1	0	0	0	0	0	0	2	0	2	6	48	0	0	5	13	0	0	9	39	1	1
Otu0163	15	1	0	0	0	0	0	0	0	0	0	0	0	0	0	0	0	0	0	5	0	0	0	0	0	0	0	1	0	17	0	0	2	0	0	0	0	0	2	4	22	1	0	12	0	0	1	0	1
Otu0164	0	0	0	0	0	0	71	0	0	0	66	0	2	3	0	0	0	0	0	0	0	0	0	27	0	0	18	0	0	0	0	0	2	193	122	5	0	2	0	24	0	229	0	0	206	0	0	0	0
Otu0165	21	7	10	4	0	3	3	2	5	9	1	0	1	0	0	0	3	16	2	0	1	0	17	0	13	4	0	0	0	1	3	5	1	2	0	0	2	6	1	0	17	6	5	18	12	5	14	3	12
Otu0166	6	0	6	0	0	0	0	0	2	2	0	1	0	0	0	0	1	1	1	0	0	0	1	0	1	0	2	0	0	0	0	0	1	0	0	0	1	0	0	0	0	0	6	0	1	0	0	3	2
Otu0167	1	0	9	12	0	2	2	2	15	8	0	2	46	3	41	0	0	31	0	22	11	8	84	2	0	6	2	3	0	33	0	2	18	0	33	16	9	5	0	5	0	2	0	10	10	29	15	34	0
Otu0168	1	0	0	0	0	0	0	0	0	0	0	0	0	0	14	0	0	0	0	0	0	0	0	0	0	0	48	0	0	0	0	1	6	501	0	0	0	0	0	15	0	0	0	0	0	0	0	0	0
Otu0169	1	6	6	35	0	4	3	2	0	1	1	1	0	1	36	2	0	0	0	1	0	10	48	0	4	0	0	4	0	3	0	0	0	2	1	4	3	0	2	6	1	12	2	15	10	0	1	0	1
Otu0170	0	0	0	1	0	0	20	3	0	0	2	9	0	0	0	0	0	0	3	0	2	0	0	7	1	4	0	17	10	0	1	0	0	0	0	0	4	0	9	14	3	1	2	2	0	0	0	0	0
Otu0171	2	2	14	0	4	0	3	21	5	1	0	1	13	2	17	0	6	1	21	0	3	2	1	0	4	0	5	1	0	0	18	6	0	5	3	12	0	0	0	14	0	0	0	1	0	6	3	0	0
Otu0172	0	0	0	0	0	0	0	6	0	2	0	0	0	0	2	0	0	0	0	0	0	0	17	0	3	0	0	0	0	0	0	0	0	0	1	37	0	0	0	0	0	1	0	0	1	0	3	0	0
Otu0173	2	0	3	0	1	3	9	0	0	96	2	0	0	2	0	8	0	0	2	0	3	215	0	27	0	14	28	3	0	0	3	4	3	21	0	2	0	0	2	5	3	3	5	1	1	2	1	0	0
Otu0174	9	9	6	3	0	4	5	0	6	5	0	0	4	4	3	3	2	4	1	5	4	1	10	1	8	0	1	0	1	0	6	3	2	0	0	3	4	10	6	1	10	3	7	2	8	15	2	11	15
Otu0175	4	2	3	0	0	0	0	0	0	0	0	0	0	5	0	0	0	1	0	0	0	0	0	0	0	0	0	0	0	0	0	0	0	0	0	0	0	2	0	0	0	0	0	0	0	0	0	0	0
Otu0176	1	0	1	2	0	0	4	0	1	0	0	0	8	0	2	0	0	0	0	0	2	1	4	0	0	0	0	2	0	1	0	0	0	0	0	0	0	0	0	0	1	0	0	0	0	0	0	0	0
Otu0177	0	4	9	2	1	0	2	14	0	2	1	0	0	0	8	0	0	0	0	0	0	0	0	0	2	0	0	1	0	1	1	1	0	0	0	2	0	0	0	0	11	2	0	0	0	0	11	0	0
Otu0178	0	37	12	7	6	2	0	0	0	1	0	2	18	1	7	2	2	0	0	22	17	3	193	2	9	3	0	5	0	7	8	2	0	0	3	7	0	3	0	2	19	34	0	0	43	4	24	26	53
Otu0179	0	0	0	0	0	0	0	0	0	0	0	0	86	0	0	0	0	1	0	0	123	9	1	0	0	0	0	22	0	0	0	0	0	0	11	2	0	0	0	0	0	54	0	0	0	0	0	28	1
Otu0180	0	0	34	9	9	94	21	1	5	11	1	45	0	0	5	0	2	3	10	0	13	2	21	22	0	8	25	38	4	10	0	7	16	90	53	5	28	0	20	44	1	54	10	0	4	0	1	30	0
Otu0181	11	74	2	1	0	0	2	0	1	0	0	4	4	0	4	30	0	5	2	1	53	0	1	10	2	1	0	7	0	1	6	11	1	0	1	0	0	3	1	1	26	6	21	5	20	4	0	0	3
Otu0182	1	0	1	0	1	0	1	10	0	1	0	0	13	0	0	0	0	27	0	3	0	1	8	0	3	5	8	8	0	1	0	0	0	2	6	0	2	0	0	1	1	0	0	0	0	0	2	1	0
Otu0183	67	0	2	0	8	0	1	8	0	5	1	0	0	0	4	0	3	7	0	0	2	0	3	27	169	1	13	2	0	25	25	0	1	21	11	2	17	0	0	0	0	2	0	0	1	0	6	0	0
Otu0184	40	2	23	2	56	16	29	0	112	14	280	0	29	16	7	26	0	0	102	0	2	131	3	49	3	76	10	3	0	12	39	72	16	6	4	1	5	0	46	27	0	12	23	0	13	0	0	14	0
Otu0185	1	0	0	3	0	0	0	0	57	0	0	11	97	0	7	0	10	39	0	0	23	10	0	0	0	0	1	5	0	0	0	0	0	0	0	1	0	0	0	5	0	0	3	0	3	33	15	1	0
Otu0186	1	0	0	0	2	0	0	0	0	0	0	0	0	0	0	0	0	1	0	0	0	0	0	0	0	2	0	0	0	0	1	0	0	0	0	0	0	0	0	0	0	0	0	1	0	0	0	1	0
Otu0187	1	10	3	1	0	6	1	0	1	1	1	1	2	0	2	2	0	2	2	0	5	1	4	14	1	0	2	2	34	1	2	0	0	1	0	0	1	1	0	4	0	0	0	1	0	0	0	1	2
Otu0188	0	0	12	9	71	144	83	1	15	54	21	198	0	2	0	37	20	0	40	0	5	30	0	22	15	0	114	102	0	0	2	15	32	64	27	2	17	0	18	91	0	27	61	6	46	0	0	9	0
Otu0189	5	1	5	3	2	2	8	0	3	1	13	1	4	7	7	0	6	4	32	4	9	0	5	4	2	4	2	0	0	1	5	13	0	10	4	36	0	3	6	0	0	2	0	2	4	3	5	15	3
Otu0190	1	0	3	0	0	0	0	0	0	0	0	0	0	0	0	0	0	0	0	0	0	0	1	0	0	0	0	0	0	0	0	0	0	0	0	0	0	0	0	0	0	0	0	0	0	0	0	0	0
Otu0191	2	0	40	4	1	0	4	8	0	0	0	0	40	0	24	0	2	0	0	0	1	2	5	8	50	0	0	9	3	1	1	0	3	4	2	0	0	0	0	11	1	1	0	0	0	1	1	6	1
Otu0192	2	2	10	10	1	0	8	7	0	0	2	20	2	0	6	0	4	0	0	13	33	3	9	4	3	7	9	7	1	1	0	0	2	32	2	1	10	1	0	7	3	10	4	0	11	0	0	0	0
Otu0193	13	0	0	0	0	0	0	2	0	0	1	0	0	0	99	0	0	180	0	0	0	0	1	1	0	0	2	0	0	0	5	0	1	0	0	0	0	0	0	0	0	0	0	0	0	0	0	0	0
Otu0194	0	6	4	25	2	0	2	25	2	2	2	6	20	0	16	0	1	32	0	32	15	6	7	10	5	32	6	10	0	16	0	4	4	10	10	9	2	20	28	27	18	18	6	7	11	0	15	16	1
Otu0195	0	1	3	3	34	10	0	0	17	6	0	1	1	15	0	0	10	3	1	26	5	8	0	9	11	1	0	1	0	9	39	0	0	0	4	6	0	61	0	6	0	19	77	0	0	0	0	6	0
Otu0196	17	0	0	1	9	1	0	0	63	1	5	8	0	79	3	0	0	0	22	1	3	130	30	19	0	1	1	8	2	1	0	44	7	3	3	2	0	0	0	5	1	2	1	29	0	67	8	9	1
Otu0197	0	0	20	15	13	0	0	1	0	0	0	11	0	0	61	0	7	0	0	0	2	0	0	9	0	8	3	4	0	0	15	0	1	75	12	13	0	1	0	11	3	0	0	0	12	2	10	1	0
Otu0198	10	4	1	0	0	0	0	1	0	1	0	0	1	4	2	0	0	5	1	2	0	0	1	0	3	0	0	1	0	1	1	0	0	0	0	0	4	3	0	0	4	1	1	0	1	1	0	2	0
Otu0199	4	17	7	2	0	2	0	8	1	4	0	5	0	0	7	2	2	0	0	4	0	0	2	0	3	0	1	4	0	3	2	1	0	0	0	0	1	4	0	4	1	1	4	0	20	0	32	2	9
Otu0200	0	0	4	5	13	0	14	27	1	6	7	5	2	0	6	6	1	39	8	4	9	3	2	3	5	15	27	16	28	24	0	4	1	77	92	10	4	0	3	10	1	12	16	0	1	0	6	1	0
Otu0201	0	0	0	0	0	0	2	0	0	0	0	0	8	0	11	9	0	0	0	0	0	0	0	0	0	0	0	7	0	0	0	0	0	0	0	0	1	0	0	16	0	0	0	0	0	2	0	5	0
Otu0202	0	0	0	0	0	0	0	0	0	0	0	0	0	0	0	0	1	0	0	0	0	0	0	0	0	0	0	0	0	0	0	0	0	0	0	0	0	0	0	0	0	0	0	0	0	0	0	0	0
Otu0203	2	13	11	4	0	1	8	22	2	13	0	9	0	0	7	1	0	0	2	3	0	0	6	1	4	2	2	4	0	7	0	1	0	0	1	3	0	1	1	4	12	1	0	0	4	0	88	2	4
Otu0204	1	0	0	0	0	3	1	0	5	5	2	1	0	4	1	17	0	0	2	4	3	5	1	0	1	1	0	3	8	5	0	5	4	1	0	2	0	0	1	2	1	1	5	1	0	4	1	0	3
Otu0205	0	1	12	0	0	0	1	0	0	0	0	0	0	0	0	0	4	0	0	0	0	0	0	0	0	0	17	4	0	0	3	0	0	0	0	1	0	0	0	0	0	0	0	0	0	0	0	0	0
Otu0206	4	3	1	0	0	0	0	0	1	0	0	0	0	1	1	2	0	6	1	1	0	0	0	0	8	0	0	0	0	1	0	1	0	0	0	0	0	4	2	0	3	1	3	3	0	15	0	0	10
Otu0207	1	0	0	0	0	0	0	1	0	2	0	3	36	0	0	1	0	6	0	0	0	1	20	1	1	0	0	1	0	2	0	1	8	0	0	0	3	5	7	4	3	2	0	1	0	0	1	17	7
Otu0208	1	5	3	0	0	0	0	0	0	0	0	0	0	0	0	0	0	0	0	0	0	0	0	0	0	0	0	0	0	0	0	0	0	0	0	0	0	1	0	0	0	0	0	0	0	0	0	0	0
Otu0209	1	12	4	5	0	1	2	0	8	0	1	11	0	0	7	7	0	0	1	11	0	0	1	1	1	0	0	1	0	7	1	6	50	0	0	9	2	1	1	2	41	2	5	0	10	8	8	0	27
Otu0210	0	0	2	0	0	0	0	0	3	0	0	0	1	0	0	0	1	0	0	0	0	0	0	3	1	1	0	0	0	0	2	0	0	0	0	0	0	0	0	1	2	0	0	0	0	0	0	2	0
Otu0211	0	0	1	0	2	0	0	4	0	0	0	0	0	0	1	0	2	3	0	0	0	0	10	0	5	0	5	1	0	2	0	0	0	1	4	6	0	0	0	1	0	0	0	0	0	0	6	0	1
Otu0212	0	0	0	0	5	0	0	1	0	9	4	0	4	0	0	0	0	0	0	0	0	0	20	3	5	0	0	1	0	0	0	0	16	4	6	0	1	0	0	0	0	3	0	0	0	0	37	6	0
Otu0213	0	0	2	1	0	0	0	2	0	0	0	0	0	0	0	23	0	0	0	0	0	0	2	0	0	0	0	0	0	7	0	0	0	0	0	0	0	0	0	1	0	0	0	0	2	0	0	1	0
Otu0214	0	0	0	0	4	0	1	2	2	2	0	6	3	2	7	0	0	3	3	0	0	0	8	5	2	4	12	28	1	4	0	0	12	1	57	4	0	0	0	4	0	3	1	0	0	0	9	9	0
Otu0215	0	5	6	0	0	2	3	8	5	0	0	2	1	0	9	3	2	1	0	5	0	0	3	8	3	1	17	2	3	6	0	0	6	16	1	1	1	3	0	0	8	0	1	0	0	0	2	1	0
Otu0216	0	0	18	2	0	0	9	0	0	0	0	66	0	0	0	0	0	0	1	0	105	0	0	11	16	113	220	33	0	0	1	0	0	9	0	0	16	0	0	35	2	66	12	2	24	0	0	0	0
Otu0217	0	0	0	0	0	0	0	0	0	12	0	26	0	94	1	0	0	0	0	0	1	0	0	0	0	4	31	146	0	0	0	0	0	0	146	7	0	0	0	0	0	26	0	0	0	0	0	0	0
Otu0218	1	1	4	0	0	2	0	0	0	0	0	2	1	0	0	0	1	0	0	0	0	0	2	1	2	0	1	7	2	0	0	0	3	0	0	0	0	0	0	0	0	0	0	5	0	0	0	0	0
Otu0219	5	2	5	8	0	0	3	0	0	0	0	1	0	1	7	7	0	0	0	0	0	0	0	0	0	0	0	0	0	0	0	0	0	0	0	2	0	2	0	0	0	1	0	35	1	1	0	4	3
Otu0220	3	2	0	1	2	3	1	1	22	1	5	0	0	4	1	7	1	55	9	9	1	0	0	6	4	0	0	0	0	7	1	3	0	0	2	0	0	5	5	1	7	6	4	14	2	64	5	1	26
Otu0221	0	0	0	0	0	0	0	1	0	1	0	0	8	0	6	0	0	5	0	1	0	1	4	0	0	0	0	0	0	5	0	0	0	0	0	9	0	0	0	0	2	0	0	1	1	0	0	7	0
Otu0222	4	8	3	0	0	0	0	1	1	1	1	0	1	0	0	2	1	1	5	1	0	0	5	0	0	1	0	2	0	1	0	0	0	0	0	2	0	7	0	1	15	1	4	12	1	1	3	1	5
Otu0223	0	0	0	9	10	2	12	0	0	2	8	2	2	0	12	0	0	0	1	8	25	1	23	9	2	17	15	4	4	0	1	0	2	5	15	0	0	0	0	1	4	11	0	0	3	0	0	5	0
Otu0224	0	0	5	38	0	0	9	0	0	0	1	2	0	0	1	0	0	0	0	0	56	0	17	0	0	168	201	0	0	0	0	0	0	30	0	0	0	0	0	0	1	0	0	0	9	0	0	0	0
Otu0225	2	0	4	3	4	32	5	0	6	3	3	7	1	5	4	4	2	1	3	3	34	1	1	5	4	3	4	8	10	6	1	3	3	7	3	0	5	0	5	7	1	8	3	3	4	1	2	4	2
Otu0226	3	0	3	0	0	0	1	0	3	1	0	0	0	2	0	0	3	0	0	0	0	3	0	2	1	0	0	0	0	0	2	0	0	0	0	0	0	0	0	1	0	0	10	0	0	0	0	0	1
Otu0227	0	4	3	0	0	0	0	0	1	0	0	1	0	0	0	1	0	0	0	0	0	0	1	0	2	0	0	2	0	4	0	0	0	0	0	0	0	0	1	0	6	0	2	1	7	2	5	2	37
Otu0228	19	3	7	8	0	0	4	1	0	1	0	1	0	0	6	0	0	1	0	0	0	0	16	2	3	0	0	2	0	2	3	0	1	0	0	0	2	2	0	3	0	3	4	9	8	0	12	3	0
Otu0229	1	10	3	10	4	7	11	0	6	3	19	3	0	0	0	0	1	1	10	0	3	2	0	1	0	9	2	5	1	2	5	3	11	0	1	0	12	0	4	9	2	2	11	2	9	0	0	1	0
Otu0230	11	2	3	5	0	1	4	1	0	1	0	0	2	0	5	0	0	1	0	0	0	0	5	0	3	0	0	0	0	0	2	1	1	0	0	0	1	2	0	0	1	3	5	7	6	0	6	0	3
Otu0231	1	1	7	1	4	3	6	0	4	7	5	1	5	0	0	6	4	0	2	0	6	1	3	2	0	1	3	3	9	4	1	5	6	0	0	0	5	2	6	1	2	1	6	3	13	0	0	3	0
Otu0232	0	3	9	0	0	1	2	2	3	1	0	1	0	0	1	1	0	0	1	3	0	0	3	0	2	0	0	1	0	0	8	0	1	0	0	1	0	2	0	2	14	1	1	0	9	6	3	1	43
Otu0233	0	3	0	0	0	0	0	0	0	0	0	1	0	8	0	5	0	12	2	5	0	1	1	1	5	0	0	0	0	2	1	0	0	0	0	0	0	6	5	0	3	2	4	8	3	44	2	0	24
Otu0234	5	68	17	3	2	12	0	0	0	1	1	1	2	0	2	1	0	0	2	0	0	0	1	2	1	0	1	0	0	0	0	0	0	0	0	0	0	3	1	1	0	0	3	1	0	0	1	2	0
Otu0235	1	11	3	6	0	1	3	1	1	0	5	5	1	0	4	1	0	0	0	4	0	1	3	3	2	0	0	0	0	12	1	5	0	0	0	0	3	10	0	6	15	2	13	13	6	7	5	1	8
Otu0236	0	0	20	8	8	2	30	1	9	32	35	12	2	12	0	8	27	3	1	1	11	21	4	46	21	17	13	44	21	2	0	18	25	5	2	2	9	0	0	72	4	6	3	11	3	1	0	6	0
Otu0237	0	0	0	30	0	0	4	8	0	0	0	4	18	0	7	0	0	11	0	5	8	2	0	0	0	0	0	3	0	0	0	0	0	15	0	0	19	0	0	3	0	14	0	0	5	0	5	13	0
Otu0238	0	19	10	4	0	1	0	0	0	0	0	0	0	4	16	0	3	0	2	0	0	0	0	3	0	0	0	0	12	0	0	0	3	0	0	0	0	0	0	17	14	0	37	0	0	0	0	0	0
Otu0239	1	5	2	0	0	0	0	0	0	0	0	0	1	3	0	0	0	1	1	2	0	0	1	0	0	0	0	0	0	1	0	0	0	0	0	0	0	1	1	0	0	0	1	1	0	2	1	0	0
Otu0240	14	4	12	6	0	0	23	1	1	0	0	2	0	0	15	0	0	0	0	0	0	2	6	0	1	0	0	3	0	0	0	0	0	0	0	0	3	0	0	2	0	14	0	0	2	0	2	0	0
Otu0241	0	0	0	10	59	0	2	0	0	22	0	49	0	0	3	0	0	0	139	0	0	63	0	0	0	0	22	24	0	0	1	0	0	0	0	12	0	0	0	0	0	0	60	0	0	0	0	0	0
Otu0242	0	0	0	0	0	0	0	0	0	0	0	1	0	0	0	0	0	0	0	0	0	0	0	0	0	0	0	0	0	0	0	0	0	0	0	0	0	0	0	0	9	0	0	0	0	1	1	0	1
Otu0243	0	0	12	0	3	0	17	0	4	6	0	5	0	3	9	0	1	0	0	8	22	1	0	5	8	15	4	13	7	0	0	0	4	40	5	1	17	0	24	48	2	2	17	3	15	0	0	0	0
Otu0244	1	0	0	0	3	1	2	0	10	16	0	0	0	0	0	27	0	0	0	17	3	5	18	17	3	1	1	1	0	3	1	12	1	1	0	0	0	0	0	6	4	4	0	0	8	0	0	0	0
Otu0245	0	18	6	3	0	0	0	0	0	0	3	0	10	0	0	0	0	0	0	1	0	0	0	0	0	0	0	0	0	0	0	0	0	0	0	0	0	0	0	0	0	0	0	0	0	0	4	0	0
Otu0246	1	0	17	2	14	20	19	0	15	18	17	7	2	6	5	10	8	2	9	3	10	6	4	6	7	6	12	8	19	6	1	5	16	16	9	8	0	0	16	10	2	14	20	11	1	7	1	5	0
Otu0247	0	0	6	25	1	0	20	0	0	0	2	38	0	0	0	0	0	0	0	0	83	0	0	0	0	151	220	0	0	0	1	1	0	8	0	0	0	0	0	9	0	0	1	0	14	0	0	0	0
Otu0248	0	0	0	0	0	0	0	0	0	0	0	0	0	0	0	0	0	0	0	0	0	0	0	0	0	0	0	0	0	0	0	0	0	0	0	0	0	0	0	0	0	0	0	0	0	0	0	0	0
Otu0249	0	0	10	0	0	1	0	0	0	1	383	2	0	0	0	0	4	0	0	0	0	0	0	0	0	18	3	0	0	0	0	0	0	0	0	102	0	0	0	0	0	0	1	0	0	0	0	0	0
Otu0250	3	0	31	4	28	37	9	0	25	44	37	26	0	3	9	19	27	0	37	1	6	20	5	18	0	0	5	14	27	4	0	21	16	5	28	5	7	0	11	15	3	22	38	6	13	0	0	25	0
Otu0251	1	0	0	0	0	0	0	2	1	0	1	0	2	0	0	1	0	0	1	1	1	0	0	0	2	1	0	0	0	1	0	0	0	0	0	0	0	5	0	4	1	1	1	3	1	1	0	0	1
Otu0252	1	1	0	0	11	2	13	24	3	4	0	3	68	1	4	1	19	27	0	0	5	2	0	0	0	2	52	22	0	3	3	0	3	1	19	1	0	0	0	0	0	1	0	0	0	7	20	2	2
Otu0253	0	0	4	2	1	7	5	0	1	0	2	1	2	4	12	1	1	11	0	4	1	0	4	11	1	2	1	3	3	2	1	4	4	0	1	1	3	0	2	0	0	12	2	0	2	3	5	8	3
Otu0254	8	6	0	0	0	1	1	0	0	1	1	1	1	6	0	5	0	15	0	4	1	0	1	0	0	0	0	0	0	0	1	1	1	0	0	0	0	3	1	0	1	1	4	1	2	1	0	0	21
Otu0255	0	0	13	37	9	18	5	0	6	0	0	10	0	0	0	0	1	0	5	1	26	0	3	0	3	35	145	14	0	1	0	0	0	35	0	0	17	0	0	1	1	8	0	0	3	0	0	0	0
Otu0256	0	0	1	3	0	0	11	0	0	0	0	6	0	0	0	0	0	1	0	0	27	0	43	1	0	0	13	0	0	0	0	0	0	6	0	0	12	0	0	14	3	0	1	0	4	0	0	0	0
Otu0257	0	0	2	3	2	0	0	13	0	0	0	0	2	0	9	0	1	8	0	1	3	0	17	1	8	8	5	2	0	2	1	0	2	9	2	1	3	0	0	0	0	0	0	0	0	0	8	4	0
Otu0258	0	2	2	1	0	0	2	1	0	0	0	0	1	0	0	0	0	2	0	2	3	0	0	0	4	0	0	0	1	2	0	0	1	0	0	0	0	0	1	0	0	1	0	0	0	0	0	1	1
Otu0259	3	3	3	0	2	3	3	2	5	3	4	2	3	5	5	3	4	10	4	8	11	2	9	0	5	2	4	1	2	2	3	3	1	3	2	0	4	0	8	9	6	10	15	16	6	16	4	5	11
Otu0260	0	0	0	1	0	0	0	0	0	0	0	0	0	0	0	0	0	0	0	2	0	0	0	1	0	0	0	1	0	0	1	1	0	0	0	0	0	0	0	0	11	0	0	0	0	0	1	0	0
Otu0261	4	6	0	0	0	0	0	0	0	0	0	0	0	1	0	0	0	5	0	2	0	1	0	0	0	0	0	0	0	0	0	0	0	0	0	0	0	5	0	0	1	1	2	2	0	2	2	0	10
Otu0262	0	0	0	13	0	0	13	0	0	0	0	8	0	0	0	0	0	0	2	0	27	0	0	0	0	258	62	0	0	0	0	0	0	0	0	0	0	0	0	3	2	44	0	0	5	0	0	0	0
Otu0263	0	0	0	0	0	0	1	3	0	6	0	0	0	0	0	0	2	19	1	2	0	0	1	2	0	0	0	0	0	11	2	0	25	2	1	0	2	0	0	0	0	8	1	2	3	4	1	1	2
Otu0264	3	15	2	2	0	0	2	0	1	1	9	2	0	0	11	1	1	0	1	6	1	0	6	1	0	0	0	0	0	5	0	6	0	0	0	0	0	8	0	1	1	1	12	21	5	8	1	0	12
Otu0265	0	3	1	0	0	0	2	1	2	0	1	0	0	0	0	1	6	10	1	19	1	0	0	4	9	0	0	1	0	6	2	6	1	0	0	12	1	7	6	4	0	5	0	7	1	0	4	0	10
Otu0266	2	0	3	2	0	0	0	0	0	0	0	1	66	0	16	0	0	0	0	0	0	0	0	4	1	0	0	0	0	0	0	3	11	0	2	1	3	0	0	2	3	0	0	0	0	1	0	1	0
Otu0267	2	1	1	0	4	5	3	5	2	6	4	5	2	0	1	3	2	3	0	2	1	2	6	5	3	4	2	20	3	6	2	12	5	5	6	2	1	1	3	8	3	6	4	3	1	3	0	6	1
Otu0268	4	2	4	1	0	1	3	0	3	0	7	1	1	0	8	3	0	0	0	2	0	0	0	2	0	0	0	0	1	1	1	1	0	0	0	0	3	9	0	2	3	1	9	12	4	3	4	0	3
Otu0269	0	0	0	1	0	0	0	0	0	0	0	0	15	0	0	0	0	0	0	1	2	0	12	3	0	0	10	1	0	0	0	5	0	0	1	1	0	0	15	0	0	1	0	0	0	1	0	21	1
Otu0270	0	3	2	1	0	0	0	0	0	0	5	0	2	0	0	0	0	5	0	2	1	0	0	2	0	1	2	0	0	2	32	0	1	0	1	1	0	0	4	3	1	0	0	1	3	0	27	1	0
Otu0271	1	2	1	0	0	0	2	3	0	5	0	1	0	0	1	0	0	2	3	0	0	0	0	0	2	0	0	1	0	0	0	1	0	0	0	0	0	0	0	0	0	18	1	0	1	1	5	0	5
Otu0272	0	0	0	0	0	0	0	0	0	0	0	0	0	0	0	1	0	0	0	0	0	0	2	1	0	0	0	0	0	0	1	0	0	1	0	0	0	2	0	0	0	0	1	0	3	0	1	0	1
Otu0273	0	0	6	1	0	0	0	0	1	0	0	1	0	0	14	0	0	0	0	2	0	0	0	0	0	0	0	0	0	1	0	0	0	0	0	0	0	0	0	0	0	0	0	0	0	0	0	0	2
Otu0274	2	0	9	13	3	0	3	3	4	0	0	2	21	0	18	3	1	6	0	9	6	0	34	14	0	21	7	4	0	17	0	1	0	4	2	2	9	0	0	8	2	4	0	2	8	1	4	4	0
Otu0275	0	0	3	0	0	0	6	0	0	1	5	0	0	0	1	3	0	0	0	8	1	0	1	0	0	0	0	0	0	2	0	0	1	0	0	0	0	3	0	6	13	0	0	0	21	2	0	1	2
Otu0276	1	0	5	44	0	5	0	1	0	0	213	30	17	1	0	0	60	2	0	1	25	0	0	22	0	37	7	0	22	0	28	1	0	0	7	0	3	0	23	0	3	4	15	16	3	0	0	16	0
Otu0277	2	0	0	0	0	0	0	0	0	0	0	0	0	3	0	0	0	0	0	0	0	0	0	0	2	0	0	0	0	0	0	0	0	0	0	0	0	0	1	0	0	0	0	0	0	0	0	0	0
Otu0279	1	1	1	0	0	6	0	0	0	0	0	0	0	0	0	0	0	0	0	0	0	0	0	0	0	0	0	0	0	0	0	0	0	0	0	0	0	0	0	0	0	0	0	0	0	0	0	0	0
Otu0280	28	3	13	7	5	7	10	2	17	9	12	4	14	31	7	19	33	17	23	27	4	9	20	15	17	1	1	3	6	5	20	17	17	6	4	18	8	0	36	12	6	9	21	6	6	9	8	44	30
Otu0281	0	2	5	0	5	5	0	0	27	4	1	2	0	7	1	0	0	0	0	0	0	1	0	0	11	0	0	4	0	0	9	1	0	0	3	0	0	0	0	0	0	1	6	17	0	0	0	18	1
Otu0282	0	0	0	0	1	0	2	0	0	0	0	0	6	0	7	2	0	0	0	0	0	0	0	0	0	0	0	2	0	0	0	0	0	0	0	0	0	0	0	13	0	0	0	0	0	1	0	0	0
Otu0283	0	0	0	0	0	0	0	0	0	0	0	0	0	0	0	0	0	0	0	0	0	0	0	0	0	0	0	0	0	0	0	0	0	0	0	0	0	0	0	0	0	0	0	0	0	0	0	0	0
Otu0284	0	1	2	0	0	0	0	6	0	1	0	0	0	0	0	1	0	2	0	0	0	0	0	1	5	0	0	1	0	0	1	1	2	0	1	2	0	1	0	2	0	0	0	0	0	1	16	0	7
Otu0285	0	0	3	12	0	0	29	0	0	0	1	7	0	0	0	0	0	0	0	0	2	2	0	15	0	16	77	8	0	0	0	0	0	1	0	0	0	0	0	20	0	8	0	0	8	0	0	0	0
Otu0286	5	23	5	5	27	127	3	8	179	9	5	19	8	8	194	173	15	24	66	177	6	5	13	14	16	13	77	151	41	117	6	238	30	109	32	12	13	1	4	43	9	86	9	7	6	1	7	59	8
Otu0287	5	3	3	3	4	0	5	1	3	3	2	1	2	1	2	5	3	2	4	2	1	3	10	3	0	0	2	2	0	1	8	0	5	5	0	1	3	3	5	0	1	2	4	11	1	0	2	8	2
Otu0288	0	7	0	0	0	0	0	0	0	0	0	0	0	0	0	0	0	0	1	0	0	0	1	0	0	0	0	0	0	0	0	0	0	0	0	0	0	0	0	0	0	0	0	0	0	0	0	0	0
Otu0289	0	0	7	0	0	0	0	0	0	0	0	0	0	0	0	0	0	0	0	0	0	0	0	0	0	0	0	0	0	0	0	0	0	0	0	0	0	0	0	0	0	0	0	0	0	0	0	0	0
Otu0290	7	1	5	0	0	0	16	6	1	0	3	0	2	9	9	0	0	10	6	30	6	0	2	5	0	25	6	1	0	0	0	14	0	2	4	1	31	1	6	31	4	9	5	13	9	0	2	0	0
Otu0291	1	0	0	0	2	6	0	0	0	1	1	0	0	0	3	0	0	0	0	0	0	0	0	0	1	2	1	0	0	0	0	0	1	5	5	0	0	0	0	0	0	0	1	0	2	0	1	0	0
Otu0292	0	0	0	0	0	23	0	2	0	0	0	0	0	0	27	0	9	0	0	0	13	1	0	46	0	0	54	0	0	0	0	0	0	2	98	13	0	0	18	17	0	1	2	16	0	0	0	87	0
Otu0293	0	0	1	0	0	0	0	0	0	0	0	0	1	0	0	0	0	0	3	0	0	0	0	0	0	0	0	4	0	0	0	1	0	2	2	0	0	0	0	2	0	0	2	1	0	0	1	1	2
Otu0294	0	0	0	0	0	0	0	2	0	0	0	0	0	0	32	0	0	1	0	0	0	0	0	0	1	0	0	7	0	0	0	0	0	0	1	0	0	0	0	0	0	1	0	0	0	0	0	0	0
Otu0295	15	10	0	0	0	1	5	1	0	2	0	0	3	2	0	4	0	10	6	1	0	0	2	3	1	1	0	0	0	0	3	1	0	0	0	0	1	6	2	0	8	0	1	0	1	2	1	1	21
Otu0296	1	4	1	2	0	1	0	1	0	0	0	0	2	0	2	0	0	0	1	1	4	0	2	0	2	0	0	1	0	3	0	0	0	0	0	1	0	2	1	0	3	2	0	2	3	1	4	1	6
Otu0297	4	0	2	4	3	5	8	0	3	1	5	3	4	15	3	8	4	5	3	4	9	2	3	6	6	3	7	9	11	7	2	14	6	10	2	7	1	0	10	8	2	4	13	10	3	6	0	9	3
Otu0298	0	1	0	0	0	0	1	3	1	0	0	0	0	0	1	0	0	0	0	0	0	0	0	0	0	2	3	0	0	1	1	0	0	0	0	0	0	2	0	0	0	0	0	0	0	0	0	0	4
Otu0299	0	0	0	0	0	0	0	0	1	0	0	0	0	0	0	0	1	0	1	0	0	0	0	0	0	0	0	0	0	0	0	0	0	0	0	0	0	0	0	0	2	0	0	0	0	0	0	0	1
Otu0300	0	0	2	0	1	1	1	0	0	1	0	0	1	0	2	0	0	1	0	1	0	0	1	0	0	0	0	1	0	0	1	0	0	0	2	0	0	0	0	0	1	0	0	0	0	2	1	0	0
Otu0301	0	0	0	0	0	0	2	0	0	0	0	1	6	0	1	0	0	0	0	0	0	0	0	2	0	1	2	0	0	6	0	0	12	0	14	3	3	0	0	0	0	0	0	1	0	0	30	1	0
Otu0302	1	1	0	0	0	1	0	1	0	0	0	0	0	1	1	1	0	3	0	2	0	0	0	1	1	0	0	0	0	0	1	0	0	0	0	1	0	1	0	0	1	0	1	5	0	1	1	1	0
Otu0303	0	5	0	0	4	2	0	3	0	0	0	0	0	2	0	0	0	0	0	2	1	0	0	3	2	0	0	0	13	2	0	0	1	0	1	0	0	0	30	0	0	9	0	2	0	0	19	8	7
Otu0304	1	1	1	0	0	0	0	0	0	0	0	0	0	0	0	0	0	0	0	0	0	0	0	0	0	0	0	0	0	0	0	0	0	0	0	0	0	0	0	0	0	0	0	0	0	0	0	0	0
Otu0305	0	1	0	1	0	0	0	0	0	0	0	0	0	0	0	0	1	0	0	0	0	0	0	0	1	1	1	0	0	0	2	0	0	0	0	0	0	0	0	0	3	0	0	0	5	0	3	0	7
Otu0306	3	0	0	2	0	0	2	4	0	9	0	0	0	0	1	0	2	1	0	1	0	1	10	5	12	0	0	2	0	3	8	0	4	2	0	2	0	0	0	0	0	1	2	12	5	1	21	3	6
Otu0307	0	0	0	0	5	3	0	0	1	6	0	1	0	1	0	0	3	0	4	3	0	3	2	0	0	0	0	6	1	8	3	9	5	0	1	2	0	0	3	0	0	1	13	17	0	28	0	0	1
Otu0308	0	0	1	0	3	3	5	1	4	1	3	5	1	2	2	0	1	0	1	4	0	0	1	0	3	3	4	4	3	2	4	4	0	16	160	15	0	0	0	5	0	6	1	2	4	0	1	4	2
Otu0309	0	0	0	0	1	2	2	2	2	0	0	1	7	0	15	0	0	0	0	11	4	0	0	7	3	0	3	0	0	0	0	2	0	0	20	9	18	0	9	2	1	2	5	0	5	0	11	2	0
Otu0310	1	1	0	0	0	0	0	0	0	0	0	0	0	0	1	0	0	0	0	0	0	0	0	0	1	0	0	0	0	0	0	0	0	0	0	0	0	0	0	0	0	0	0	0	0	0	0	0	0
Otu0311	0	0	0	0	1	0	2	1	0	0	0	1	0	0	0	0	0	2	1	1	10	0	2	1	2	7	4	2	0	2	1	1	2	0	0	0	0	0	2	1	1	3	0	3	1	0	1	2	0
Otu0312	0	0	0	0	0	0	1	0	0	0	0	0	0	0	0	0	0	0	0	0	0	0	0	0	0	0	0	0	0	1	1	0	0	0	0	0	0	0	1	0	0	0	0	0	0	0	0	0	0
Otu0313	1	1	7	0	0	0	1	0	224	0	30	0	9	2	0	0	15	0	1	0	0	0	0	48	2	1	0	0	0	0	0	0	0	0	1	1	0	0	0	0	2	0	2	0	0	0	0	0	7
Otu0314	2	8	0	0	0	0	0	1	0	0	0	0	0	0	0	0	0	0	0	0	0	0	0	0	0	0	0	0	0	0	0	0	0	0	0	0	0	0	0	0	0	0	0	0	0	0	0	0	2
Otu0315	0	0	0	1	5	4	0	0	3	8	0	2	1	1	2	0	1	7	0	4	0	2	1	3	2	1	0	4	1	5	2	2	1	0	0	1	0	0	8	0	0	1	1	2	0	14	0	2	0
Otu0316	2	0	8	27	35	20	48	0	124	7	21	12	40	0	0	3	14	2	94	6	4	93	0	9	1	45	9	1	0	0	0	57	19	1	1	0	16	0	6	0	3	8	5	0	19	0	0	37	0
Otu0317	3	10	3	1	0	2	3	4	4	0	0	0	5	0	7	2	2	5	5	2	1	1	7	0	2	1	0	1	1	6	3	3	1	1	1	1	11	20	2	3	7	3	4	2	4	3	8	3	2
Otu0318	0	3	0	2	0	0	0	3	1	0	0	0	0	0	3	0	0	0	0	0	0	0	1	0	10	0	3	1	0	3	0	0	0	1	0	0	1	0	0	0	0	0	0	0	2	0	3	0	0
Otu0319	0	0	1	0	0	0	1	0	0	0	0	0	0	0	0	3	0	0	0	0	2	0	11	0	1	0	0	0	0	0	0	0	0	1	0	0	0	0	0	0	0	2	0	0	1	0	0	5	6
Otu0320	0	0	1	0	0	0	0	0	0	1	0	0	0	0	1	1	0	0	0	1	0	0	2	0	1	0	0	0	0	0	0	0	0	0	0	0	0	0	0	0	1	0	0	0	0	0	2	1	5
Otu0321	0	0	1	2	0	0	2	0	0	0	0	66	0	0	0	0	0	0	0	0	63	0	0	0	4	228	108	0	0	0	0	0	0	15	0	0	0	0	0	3	2	0	0	0	9	0	0	0	0
Otu0322	0	0	8	40	35	0	24	0	3	0	6	0	1	0	0	0	1	0	37	0	32	12	0	0	0	66	25	2	0	0	1	0	0	0	0	0	11	0	3	0	14	4	35	0	18	0	0	0	1
Otu0323	0	0	0	0	0	0	0	241	0	0	0	1	1	0	0	0	0	0	0	0	0	0	0	0	59	0	0	0	0	53	0	0	0	0	0	0	1	0	0	0	0	0	0	0	0	0	0	0	0
Otu0324	1	3	1	0	0	0	0	0	0	0	0	0	0	0	0	0	1	0	0	0	0	0	0	0	1	0	0	0	0	0	0	0	0	0	0	0	0	0	0	0	1	0	0	0	0	0	0	0	0
Otu0325	0	1	2	0	0	2	7	5	0	2	0	1	0	0	0	1	0	1	0	3	0	1	0	2	0	0	2	1	0	0	0	2	2	0	0	1	0	0	0	0	27	1	1	0	2	0	10	0	3
Otu0326	3	1	0	2	2	0	2	0	0	0	0	1	0	1	2	0	3	5	4	2	0	0	8	0	3	0	1	8	1	0	0	0	4	1	0	4	0	6	0	2	1	1	0	12	3	0	5	0	3
Otu0327	0	3	2	0	0	0	1	1	0	0	0	0	1	0	0	1	0	3	1	5	2	0	0	2	2	0	0	0	0	5	0	1	0	0	0	3	0	0	1	0	0	0	0	1	2	1	2	0	7
Otu0328	5	0	4	1	3	6	2	0	2	1	4	2	4	10	2	3	1	8	2	13	7	2	3	5	2	0	0	3	9	5	1	4	6	7	1	6	2	0	9	4	1	4	10	5	2	15	4	9	6
Otu0329	0	0	0	0	0	0	0	0	0	0	0	0	0	0	0	0	0	0	0	0	0	0	0	0	28	0	0	0	0	0	0	0	0	0	0	0	1	0	0	0	0	0	0	0	0	0	0	0	0
Otu0330	0	2	0	0	0	0	1	0	1	0	0	0	1	1	0	0	0	0	0	0	0	0	0	0	0	0	0	0	1	0	1	0	0	0	0	0	1	2	0	0	0	0	0	1	1	0	1	0	0
Otu0331	0	0	0	0	0	0	0	0	0	2	0	0	0	45	0	2	0	0	0	0	0	0	0	0	45	0	0	0	0	0	0	0	0	2	0	361	0	0	0	0	0	0	0	0	0	0	1	0	56
Otu0332	0	0	0	0	0	0	0	0	0	0	0	0	0	0	0	0	0	0	0	0	0	0	0	0	1	0	0	0	0	0	0	2	0	1	0	0	0	0	0	1	0	0	1	0	0	0	0	1	2
Otu0333	0	0	1	1	1	0	2	2	0	0	0	0	0	0	0	1	0	2	0	0	0	1	1	2	1	1	1	0	0	0	0	1	0	1	0	0	0	0	1	1	0	0	1	0	0	0	2	2	0
Otu0334	1	0	0	1	0	0	4	0	0	0	6	1	0	0	4	2	0	1	0	2	0	0	2	2	0	0	0	0	0	1	1	0	0	0	0	1	0	2	1	7	3	5	0	0	17	6	1	1	0
Otu0336	0	0	0	0	0	0	0	0	0	4	0	0	0	0	0	0	1	4	0	0	0	0	0	0	1	0	0	0	0	0	1	2	0	0	0	0	0	0	0	0	0	0	0	0	1	0	15	0	0
Otu0337	0	15	0	0	0	0	0	0	1	0	0	0	0	0	0	0	0	0	0	0	0	0	0	0	0	0	1	4	2	0	0	0	0	0	0	0	0	0	0	1	3	0	0	0	0	0	0	0	1
Otu0339	0	14	0	0	5	0	0	18	0	0	0	5	0	0	0	0	0	0	0	1	2	0	0	0	3	0	2	0	0	0	2	0	0	1	1	0	0	0	0	0	0	0	0	1	0	0	0	0	102
Otu0340	0	0	0	0	0	3	0	4	1	0	0	1	0	0	0	0	1	1	0	0	0	0	0	1	8	0	1	1	0	9	1	0	1	8	1	6	0	2	10	1	0	2	0	2	0	0	2	1	5
Otu0341	0	0	2	0	1	0	0	5	0	5	0	0	11	0	2	0	4	1	0	3	0	0	8	3	1	3	5	6	0	25	0	0	1	4	40	3	3	0	0	5	0	6	0	0	0	0	2	8	0
Otu0342	0	0	0	0	5	0	0	3	0	0	0	0	0	0	1	0	0	0	0	0	1	0	0	0	0	0	0	3	0	0	0	0	0	2	4	0	0	0	0	0	0	0	0	0	0	0	12	0	0
Otu0343	0	0	0	0	0	0	0	0	2	1	0	0	0	0	1	0	0	0	0	2	0	0	1	0	0	0	0	1	0	0	0	0	0	0	2	0	0	1	0	0	1	0	3	0	0	0	1	0	1
Otu0344	0	0	95	0	22	0	0	0	0	0	93	71	0	6	0	0	0	0	10	0	14	0	0	7	9	0	52	0	0	0	0	0	0	0	0	0	1	0	63	0	3	0	9	0	11	0	0	0	0
Otu0345	0	0	0	1	0	0	0	0	0	0	2	0	10	0	0	4	0	0	0	0	0	0	1	0	0	0	0	3	0	0	0	0	0	0	0	0	0	0	0	0	0	2	1	0	3	0	0	1	12
Otu0346	0	3	3	0	3	2	0	1	0	0	0	0	0	1	0	0	7	0	0	0	0	0	0	0	0	2	0	7	1	0	7	0	0	0	3	0	0	0	0	0	0	0	0	0	0	0	0	0	0
Otu0347	3	1	2	1	0	0	0	0	0	0	0	0	0	0	1	0	0	1	0	0	0	0	0	0	0	0	0	0	0	0	0	0	0	0	0	0	0	1	0	0	0	0	0	1	0	0	0	0	1
Otu0348	0	0	0	0	0	0	0	0	1	0	0	0	1	0	0	0	0	0	0	0	0	0	0	0	0	0	0	0	0	0	1	2	0	0	0	0	0	0	0	0	0	0	1	0	0	0	0	0	0
Otu0349	0	0	0	0	0	0	0	1	0	2	0	0	3	1	0	0	0	7	0	0	0	0	0	0	0	0	0	1	0	0	0	0	0	1	0	1	0	0	0	0	0	0	0	1	0	1	1	0	2
Otu0350	0	0	0	0	0	0	0	0	0	0	0	0	0	0	0	0	0	0	0	0	0	0	0	0	0	0	0	0	0	0	0	0	0	0	0	0	0	0	0	0	0	0	0	0	0	0	0	0	0
Otu0351	1	3	0	2	1	1	1	1	0	0	0	0	1	0	1	0	4	4	5	1	1	0	6	0	3	0	0	3	5	0	2	0	6	0	1	1	1	7	2	0	0	2	0	9	2	0	5	1	5
Otu0352	0	0	0	0	46	0	0	0	0	0	0	0	0	26	0	0	0	0	0	0	0	0	0	0	0	0	0	0	0	0	0	0	0	0	0	235	0	0	0	0	0	0	0	0	0	0	0	0	274
Otu0353	0	0	1	0	0	0	0	1	0	0	0	0	1	0	2	2	0	0	0	0	2	0	4	0	1	4	4	1	0	5	7	3	0	3	0	0	0	5	0	0	1	0	0	0	1	2	3	0	2
Otu0354	0	1	0	0	7	0	0	1	7	1	0	0	0	13	1	9	11	7	5	22	4	0	0	8	8	0	0	1	3	2	0	12	8	1	0	7	0	0	13	1	1	2	7	0	0	6	6	0	36
Otu0355	3	0	4	0	0	0	0	0	1	0	0	0	0	0	0	0	1	2	1	0	0	0	0	0	0	0	1	1	0	0	0	0	1	0	0	0	0	0	0	0	0	0	4	0	0	0	0	1	0
Otu0356	0	0	0	0	0	0	0	0	0	0	1	0	0	0	0	0	0	1	0	0	0	0	0	0	1	1	1	0	0	0	2	0	0	0	0	0	0	0	0	1	0	0	1	0	4	1	1	0	3
Otu0357	1	0	3	2	0	0	4	0	1	3	3	2	0	3	0	1	4	1	2	6	3	0	4	1	3	0	2	0	1	0	0	1	2	0	1	2	0	0	0	4	0	1	0	5	0	2	3	2	1
Otu0358	1	0	0	0	0	0	2	0	0	0	1	0	0	0	1	1	0	2	0	0	0	0	4	4	1	0	0	0	0	0	2	0	2	1	0	3	0	0	0	2	1	1	0	0	6	0	0	1	1
Otu0359	2	0	1	0	4	0	3	8	1	1	0	0	0	1	0	0	2	20	3	0	0	0	0	0	2	4	0	6	0	0	29	2	32	0	3	2	1	0	0	0	0	1	0	5	0	0	3	0	0
Otu0360	0	0	1	2	7	0	3	0	0	2	3	8	0	2	3	0	1	3	1	2	1	1	2	2	1	2	4	0	2	0	0	0	1	0	1	1	0	0	1	4	0	2	1	1	0	3	4	3	2
Otu0361	0	1	1	0	0	0	0	0	0	0	0	0	0	0	0	0	0	0	0	0	0	0	1	0	0	0	0	0	0	0	0	0	0	0	0	0	0	3	0	0	0	0	0	0	0	1	0	0	0
Otu0362	0	0	0	0	0	0	8	0	0	0	3	116	0	0	5	0	0	0	0	0	0	0	0	0	0	15	0	0	0	0	0	0	0	22	0	3	5	0	0	18	5	0	0	0	1	1	45	0	0
Otu0363	0	0	0	0	0	0	0	0	0	0	0	0	0	0	0	0	0	0	0	0	0	0	0	0	0	0	0	0	0	0	0	0	0	0	0	0	0	0	0	0	0	0	0	0	0	0	0	0	0
Otu0364	0	0	1	0	16	3	4	0	0	31	14	6	1	10	1	1	20	7	5	0	1	28	0	9	0	3	2	2	1	1	2	0	8	4	1	17	1	0	4	4	8	8	5	2	2	1	0	5	0
Otu0365	1	2	2	0	1	0	0	0	1	0	31	16	11	1	0	0	0	0	5	0	0	20	1	0	0	0	0	0	5	0	12	23	16	17	0	0	8	0	0	10	0	0	29	1	3	0	0	1	0
Otu0366	0	0	0	0	1	0	0	0	0	0	0	0	0	0	0	0	0	6	0	0	0	0	3	0	1	0	0	0	0	0	3	0	0	0	0	0	0	0	0	0	0	0	0	0	0	0	1	0	0
Otu0367	8	0	1	4	3	3	10	0	3	0	1	0	5	16	3	1	4	4	8	5	3	0	6	4	2	1	0	0	0	0	1	18	4	2	2	13	0	0	5	0	0	3	1	10	0	2	5	12	2
Otu0368	0	0	1	0	0	0	0	0	0	1	0	0	0	0	5	0	0	3	0	0	0	0	2	0	0	0	0	0	0	1	2	0	2	0	0	1	0	0	0	0	0	1	0	0	0	0	3	0	0
Otu0369	0	1	0	0	0	0	1	0	0	1	0	0	0	0	0	1	0	0	0	0	0	0	0	0	1	0	0	2	0	0	0	0	0	0	0	0	0	0	0	12	1	0	0	0	0	0	3	0	4
Otu0370	4	3	0	1	0	0	9	0	4	1	1	0	4	2	2	0	1	1	13	1	1	1	2	1	0	0	0	2	1	1	2	6	0	1	1	1	0	0	2	1	1	2	2	9	1	0	2	4	1
Otu0371	2	2	0	1	1	0	3	0	2	1	0	2	2	2	1	3	3	3	1	0	0	1	1	3	2	0	1	1	0	1	4	3	1	1	1	0	0	1	0	1	2	0	3	6	0	6	0	3	4
Otu0372	0	0	0	0	0	0	0	0	0	0	0	0	6	0	0	0	1	0	0	0	0	0	0	1	1	0	0	0	0	2	0	0	1	0	0	0	0	1	0	2	0	0	0	0	0	1	0	0	3
Otu0373	0	1	0	1	0	1	0	5	1	2	0	0	0	0	4	0	0	0	0	4	0	0	1	0	0	0	0	1	0	1	0	0	0	0	0	0	0	0	0	9	0	0	0	0	0	2	2	1	0
Otu0374	0	0	0	0	0	0	0	0	0	7	0	13	0	5	18	0	0	0	0	0	0	0	0	0	0	8	0	14	0	0	0	0	0	0	7	2	0	0	0	0	0	2	0	0	0	0	0	0	0
Otu0375	1	0	2	6	0	0	1	0	1	0	0	2	1	0	1	0	0	0	1	0	0	0	0	0	0	0	0	4	0	0	1	0	1	0	0	0	1	3	0	0	0	0	0	9	4	1	0	1	2
Otu0376	1	1	3	2	3	2	1	0	9	0	0	1	3	14	1	6	10	6	4	14	3	1	4	5	4	0	1	0	1	3	1	3	4	3	0	3	0	1	11	1	1	0	4	5	1	5	5	7	19
Otu0377	0	0	0	1	0	2	0	1	0	1	0	2	0	0	0	2	0	0	1	0	1	0	2	0	1	1	0	0	0	0	1	1	1	1	1	2	0	0	2	0	2	4	0	1	0	1	3	0	0
Otu0378	0	0	0	2	0	0	1	0	0	0	0	0	0	0	0	0	0	0	1	0	2	0	0	1	3	0	2	11	6	0	0	0	0	0	0	0	0	0	2	1	1	0	0	0	0	0	0	0	0
Otu0379	0	0	0	0	1	0	0	0	0	0	0	0	0	0	0	0	0	2	0	0	0	0	0	0	1	0	0	0	0	0	0	0	2	0	0	1	0	0	0	0	0	0	0	0	0	0	3	0	0
Otu0380	1	0	0	0	0	0	0	0	0	0	0	0	0	1	0	0	0	0	0	0	0	1	0	1	3	0	0	0	0	0	0	1	0	0	0	0	0	0	0	1	0	0	1	0	0	0	0	0	0
Otu0381	0	0	56	4	1	5	21	1	1	2	0	0	0	0	2	0	0	0	2	0	0	0	5	3	0	0	0	2	74	1	0	0	2	0	12	1	0	0	2	0	0	2	0	8	2	0	0	3	1
Otu0382	0	0	0	0	0	1	1	0	2	0	0	0	0	0	0	0	0	0	2	1	1	0	0	1	0	0	2	0	0	0	1	0	0	1	0	0	0	0	0	0	0	0	0	0	0	0	0	0	0
Otu0383	0	0	1	0	0	0	0	0	0	1	0	0	1	0	2	0	0	3	0	2	1	1	3	1	3	0	0	0	1	2	1	0	0	0	0	1	1	0	0	0	0	3	0	0	0	0	0	1	2
Otu0384	0	1	0	0	0	0	0	0	0	0	0	0	2	2	0	1	0	0	0	1	0	0	0	0	0	0	0	1	0	1	0	0	0	0	1	0	0	0	1	0	0	0	0	2	0	2	0	0	6
Otu0385	2	0	3	0	0	0	0	0	0	2	2	1	1	1	0	0	8	3	4	0	0	4	0	4	0	4	0	1	1	0	8	0	2	0	0	0	0	0	0	0	2	0	24	0	0	0	0	2	2
Otu0386	0	1	1	0	0	0	0	0	0	0	0	0	0	0	0	0	0	0	0	0	0	0	0	0	0	0	0	0	0	0	0	0	0	0	0	0	0	0	0	0	0	0	0	0	0	0	0	0	0
Otu0387	0	0	34	20	0	0	18	0	0	0	89	0	0	0	0	0	2	0	105	0	0	12	0	14	0	119	11	0	6	0	0	0	0	0	24	1	0	0	0	3	10	12	19	0	2	0	0	1	0
Otu0388	0	1	3	1	13	10	3	0	0	14	19	2	3	9	0	1	21	7	10	0	3	12	1	8	0	1	1	7	6	8	3	0	2	3	0	37	0	0	12	0	14	1	18	12	0	8	3	1	2
Otu0389	1	0	1	0	0	0	0	0	0	0	0	0	0	0	0	0	0	0	0	0	0	1	0	0	1	0	0	0	0	0	0	0	0	0	0	0	0	0	0	0	0	0	0	0	0	0	0	0	0
Otu0390	1	0	2	1	0	0	4	0	0	1	4	2	1	0	0	0	6	1	1	0	0	2	0	3	0	2	1	0	0	0	4	0	3	0	0	0	0	0	0	2	1	4	9	0	1	0	0	0	0
Otu0391	0	2	1	0	0	0	0	0	0	0	0	0	0	0	0	0	0	0	0	0	0	0	0	0	1	0	0	0	0	0	0	0	0	0	0	0	0	0	0	0	0	0	0	0	0	0	0	1	0
Otu0392	0	0	0	0	0	0	0	0	0	0	0	0	0	0	0	0	0	0	0	2	1	0	0	0	0	0	0	0	0	0	0	0	0	0	0	0	0	0	0	0	0	0	0	0	0	1	1	0	1
Otu0393	0	0	0	0	0	0	0	0	0	0	1	0	1	0	0	1	0	0	0	0	4	0	2	0	0	0	0	1	0	0	0	0	0	0	0	0	0	0	0	0	0	1	1	0	1	0	0	0	1
Otu0394	4	2	0	0	0	1	0	0	0	0	1	0	0	0	0	0	0	1	0	2	0	0	0	0	0	0	0	0	0	0	0	0	0	0	0	0	0	2	1	0	0	0	1	3	0	1	0	0	6
Otu0395	0	3	0	0	0	0	0	0	0	1	0	0	0	0	0	0	0	3	0	0	0	0	2	0	0	0	0	1	0	0	1	0	0	0	0	0	0	0	0	0	2	0	1	1	0	1	4	1	3
Otu0396	1	0	2	0	0	0	2	0	0	8	10	3	3	3	0	0	2	1	7	0	3	8	0	6	0	4	3	1	1	0	6	0	4	0	1	2	0	0	2	4	2	1	22	1	4	1	1	1	1
Otu0397	0	0	0	0	0	0	0	0	0	0	0	0	0	0	0	0	0	0	0	0	0	0	0	0	0	0	0	0	0	0	0	0	0	0	0	0	0	0	0	0	2	0	3	0	0	0	1	0	0
Otu0398	0	0	3	0	0	1	0	0	1	0	0	0	0	0	0	0	0	0	0	1	0	0	1	1	0	0	0	0	0	1	0	2	1	0	0	1	0	0	0	2	0	2	0	0	3	2	0	0	7
Otu0399	0	0	0	0	0	3	0	0	0	0	0	3	0	0	0	0	2	1	1	0	0	8	0	0	0	1	1	10	2	0	1	6	2	3	3	1	0	0	0	2	0	0	3	0	0	0	0	0	0
Otu0400	0	0	1	0	0	0	0	0	0	0	0	0	0	0	0	0	0	0	0	0	0	0	0	0	0	0	0	0	0	0	0	0	0	0	0	0	0	0	0	0	0	0	0	0	0	0	0	0	0
Otu0401	0	0	0	0	0	0	0	0	0	0	0	0	0	0	0	1	0	3	1	0	0	0	0	0	0	0	0	0	0	0	0	0	0	1	1	0	0	0	0	0	1	2	0	1	0	0	0	0	4
Otu0402	1	0	6	10	0	0	31	0	0	0	14	26	0	0	0	0	8	0	29	0	20	4	0	8	0	81	28	6	1	0	0	0	0	2	0	0	10	0	2	45	1	20	5	1	5	0	0	4	0
Otu0403	0	0	2	0	0	0	0	0	0	0	0	0	0	0	0	0	0	0	0	0	0	1	0	0	0	0	0	0	0	0	0	0	0	0	0	0	0	0	0	0	0	0	1	0	0	0	0	0	0
Otu0404	1	0	0	3	8	3	6	0	0	12	19	15	8	6	0	0	11	10	7	0	0	50	1	30	0	0	2	1	2	1	11	0	7	3	1	10	0	0	4	8	4	1	25	2	4	7	3	3	6
Otu0405	0	0	5	0	0	0	0	0	0	0	0	0	2	0	3	0	0	0	0	1	0	0	2	2	0	1	0	0	1	0	1	0	0	0	0	0	0	0	0	0	0	0	0	1	0	0	1	0	0
Otu0406	0	0	0	0	0	0	0	0	0	0	0	0	0	0	0	0	0	0	0	0	0	0	0	0	0	0	1	0	0	0	1	0	0	0	0	0	0	0	0	0	0	1	0	0	0	0	0	0	1
Otu0407	4	3	1	0	0	0	0	0	2	1	1	1	2	3	0	0	1	5	2	1	1	0	4	0	3	1	0	0	1	0	2	2	1	0	1	0	0	6	0	1	5	1	3	2	3	0	6	2	5
Otu0408	0	0	0	0	0	0	0	0	0	0	0	0	0	0	0	0	0	0	0	1	0	0	0	0	0	0	217	0	0	0	0	0	0	1	0	0	0	0	0	0	0	0	0	0	0	0	0	0	0
Otu0409	0	0	0	0	0	1	0	0	1	0	1	1	0	3	1	1	0	0	1	1	0	1	0	0	0	0	0	0	1	4	0	1	0	0	0	3	0	0	3	0	0	0	3	1	0	2	0	0	1
Otu0410	1	0	1	0	0	0	1	0	0	0	0	1	2	0	0	0	1	0	0	0	0	0	1	3	3	0	1	1	0	0	0	0	0	0	1	1	0	0	1	1	1	2	1	3	3	1	0	0	0
Otu0411	0	4	0	0	0	2	7	0	5	0	0	0	1	2	0	2	0	3	3	0	0	0	2	0	0	1	0	0	0	1	0	0	0	0	0	1	1	5	2	1	1	2	0	0	0	1	0	4	0
Otu0412	0	0	1	0	0	0	2	0	1	0	0	0	0	2	0	2	0	2	1	1	1	0	0	0	0	0	0	1	1	0	0	0	1	0	0	0	0	0	2	0	0	0	0	2	0	2	0	0	1
Otu0413	0	0	0	0	1	0	0	0	0	2	0	0	0	0	0	0	0	1	0	0	0	0	0	0	0	0	0	0	0	0	1	2	0	0	1	0	0	0	0	0	0	0	0	0	0	0	0	0	0
Otu0414	1	1	0	0	0	0	1	1	0	0	0	0	0	0	1	0	0	2	0	0	1	0	7	0	0	0	1	0	0	0	3	0	0	1	0	3	1	0	0	0	0	0	0	3	2	0	10	1	0
Otu0415	0	0	1	0	0	0	0	0	0	0	0	0	0	0	0	0	0	0	0	0	0	0	0	0	0	0	0	0	0	0	0	0	0	0	0	0	0	0	0	0	0	0	0	0	0	0	0	0	0
Otu0416	0	1	3	0	1	0	2	0	2	0	2	2	1	0	0	0	1	0	1	0	1	0	1	1	0	1	4	1	1	2	1	0	1	1	0	1	0	0	1	1	0	0	0	1	0	0	2	0	0
Otu0417	3	4	0	1	0	1	1	0	0	0	0	0	3	0	0	2	2	0	4	5	1	0	2	1	4	0	0	2	0	0	1	0	0	0	1	0	0	1	1	0	1	1	3	4	2	0	3	2	0
Otu0418	0	3	2	0	0	0	0	0	0	1	0	0	0	0	0	0	1	2	1	3	0	0	2	0	0	0	0	0	0	1	2	1	1	1	0	1	0	0	0	1	2	0	2	0	1	0	6	0	8
Otu0419	2	5	2	0	0	0	0	21	0	1	0	1	0	0	0	0	0	0	0	0	0	0	1	0	3	0	1	0	0	0	0	0	0	0	0	2	0	0	0	0	0	0	0	0	0	0	14	0	1
Otu0420	0	0	1	0	0	0	0	0	0	0	0	0	0	0	0	0	0	0	0	0	0	0	0	0	0	0	0	0	0	0	0	1	0	0	0	0	0	0	0	0	0	0	0	0	0	0	0	0	0
Otu0421	3	0	1	0	0	0	0	0	0	0	0	0	0	0	0	0	0	1	0	0	0	0	1	0	0	0	0	0	0	0	0	0	0	0	0	0	0	0	0	0	0	0	0	0	0	0	0	0	0
Otu0422	1	0	0	0	0	0	0	0	0	9	0	0	0	0	2	0	0	0	0	0	0	0	0	1	4	0	0	2	0	0	2	0	0	0	0	1	0	0	0	0	0	0	0	0	2	0	4	0	0
Otu0423	0	0	0	40	0	0	0	0	0	0	0	0	0	0	0	0	0	0	0	0	0	0	0	0	0	125	38	0	0	0	0	0	0	0	0	0	0	1	0	0	0	0	0	0	5	0	0	0	0
Otu0424	0	0	0	0	0	0	0	4	0	0	0	0	0	0	0	0	1	3	0	0	1	0	0	0	0	0	5	6	0	0	0	0	0	2	0	0	0	0	0	0	0	0	0	0	0	0	5	0	0
Otu0425	0	0	0	0	5	0	1	0	2	0	0	0	0	0	0	0	1	0	2	1	2	0	1	0	0	1	0	3	1	2	0	0	0	3	0	1	0	0	0	2	2	0	0	4	0	3	1	0	5
Otu0426	0	0	3	0	1	2	0	0	1	1	1	1	0	1	0	0	0	0	0	0	0	1	0	0	0	2	0	1	0	0	2	1	0	0	0	0	1	0	3	4	0	3	0	0	1	0	0	0	0
Otu0427	0	2	0	0	0	0	0	1	1	6	0	0	0	0	0	1	0	0	0	2	1	0	1	0	10	0	0	0	0	0	0	0	0	0	0	4	0	0	0	0	0	0	0	1	0	0	3	0	21
Otu0428	2	1	2	0	0	0	0	0	0	0	0	0	0	0	0	0	0	0	0	0	0	0	0	0	0	0	0	0	0	0	0	0	0	0	0	0	0	0	0	0	0	0	1	0	0	0	0	3	0
Otu0429	0	0	5	7	3	0	2	0	3	0	0	11	1	0	5	0	0	0	0	0	14	2	0	2	0	54	38	4	0	0	0	0	0	7	12	0	1	0	8	4	0	11	3	0	4	0	0	4	0
Otu0430	0	0	0	0	0	0	0	0	0	0	0	0	0	0	0	0	0	0	0	0	0	0	0	0	0	1	0	0	1	0	1	0	0	0	0	0	0	0	0	0	0	0	0	0	0	0	0	0	0
Otu0431	0	0	0	0	1	7	3	0	1	1	4	1	0	4	1	0	1	3	1	0	0	1	0	0	2	1	0	2	2	2	0	1	3	1	0	3	0	0	1	1	0	0	1	1	1	0	0	4	3
Otu0432	0	0	0	2	0	0	0	0	1	0	0	0	0	0	0	0	0	0	1	0	0	0	0	0	0	0	0	0	0	0	0	2	0	0	0	2	0	0	0	0	0	0	1	0	0	0	0	0	0
Otu0433	0	0	0	0	0	0	0	0	0	0	0	0	0	49	0	49	1	0	3	0	0	0	0	0	0	0	0	0	0	0	0	0	0	0	0	0	0	1	1	0	10	0	6	0	0	0	0	0	0
Otu0434	0	0	0	0	0	0	0	0	0	0	0	0	0	1	0	0	0	0	0	0	0	0	0	0	0	0	2	11	0	0	0	0	0	0	22	3	0	0	0	0	0	1	0	0	0	0	0	0	0
Otu0435	1	2	0	0	0	0	0	0	0	1	0	0	0	0	0	0	0	0	0	0	1	0	0	1	0	0	0	0	0	0	0	0	0	0	0	0	0	0	0	0	2	0	0	0	0	0	2	0	2
Otu0436	0	0	0	0	0	0	0	0	0	0	0	0	21	0	2	0	0	0	0	0	0	0	0	0	0	0	0	0	0	0	0	0	0	0	0	0	1	0	0	13	0	0	0	0	0	1	0	0	0
Otu0437	0	0	1	0	3	0	1	0	3	1	1	0	0	1	0	0	4	1	0	0	0	1	1	0	0	0	0	1	0	0	0	5	4	0	0	0	0	0	0	1	0	1	6	0	1	0	0	3	0
Otu0438	0	0	1	0	2	0	2	0	1	3	3	0	0	2	0	2	5	0	3	0	1	7	0	3	0	1	0	1	1	1	0	1	0	0	0	5	0	0	2	0	1	0	7	2	0	3	0	1	1
Otu0439	0	0	3	0	0	0	0	0	0	0	0	0	0	5	0	0	0	0	0	0	0	0	0	0	0	0	0	0	0	0	0	0	0	0	0	0	0	0	0	0	0	0	0	0	0	0	0	0	2
Otu0440	0	0	6	2	2	2	5	0	4	0	2	4	0	2	1	0	1	0	0	0	2	2	3	0	2	0	4	0	0	0	2	7	6	0	0	3	0	0	4	1	0	1	2	0	0	0	0	2	0
Otu0441	0	1	0	0	0	0	0	0	0	0	0	0	2	0	0	0	0	0	0	0	0	0	2	0	0	0	1	0	0	0	0	0	0	0	0	0	0	0	0	0	0	1	0	0	1	0	0	0	0
Otu0442	0	0	0	21	2	0	0	0	8	0	0	0	0	0	48	0	0	0	0	1	0	0	69	0	0	0	0	2	0	0	0	0	0	3	0	0	0	0	0	1	0	13	0	0	0	0	4	0	2
Otu0443	0	0	15	5	0	0	3	0	0	0	2	0	0	0	0	0	0	0	0	0	4	4	0	0	0	0	56	0	0	0	7	0	0	10	0	0	0	0	0	0	0	15	0	0	2	0	0	0	0
Otu0444	0	0	0	0	2	0	0	0	0	2	0	0	0	0	0	0	2	1	1	0	0	1	0	0	0	0	0	0	1	0	0	0	0	0	0	0	0	0	0	0	1	0	2	4	0	0	0	0	0
Otu0445	1	1	1	1	0	0	0	0	1	1	2	0	0	0	0	0	0	0	0	2	0	0	0	0	0	0	0	0	0	0	0	0	0	0	0	0	0	5	1	2	1	0	3	2	6	0	0	0	0
Otu0446	1	0	0	0	0	0	0	5	0	0	0	0	0	0	6	0	1	0	0	0	2	1	0	0	4	0	1	8	0	0	0	0	0	3	0	1	0	0	0	0	0	1	0	0	0	0	0	1	0
Otu0447	0	1	0	5	0	0	9	0	0	0	0	2	0	0	0	0	0	0	0	0	0	0	0	0	0	0	0	0	0	0	0	0	0	0	0	0	0	0	0	0	0	0	0	0	0	0	5	0	0
Otu0448	0	5	0	0	0	2	0	0	0	1	0	0	0	0	2	3	0	11	0	0	0	0	7	0	2	0	0	0	0	0	1	0	1	0	0	0	0	3	1	0	2	0	0	2	2	1	2	2	0
Otu0449	0	0	0	0	0	0	1	0	3	3	0	2	0	0	0	0	2	0	0	6	0	0	0	2	11	0	0	0	0	0	0	2	1	0	0	1	0	2	1	0	0	0	0	3	4	0	1	0	11
Otu0450	0	0	4	0	0	0	0	0	0	5	4	3	3	0	0	0	18	4	7	2	0	1	1	5	1	1	2	3	0	0	1	0	3	0	0	2	0	0	0	0	2	0	13	0	0	2	0	5	4
Otu0451	1	1	1	0	0	1	0	0	0	6	0	0	0	0	0	0	0	0	0	0	0	1	0	0	1	0	0	8	0	0	29	0	0	0	0	0	0	0	0	0	0	1	5	4	0	0	2	0	0
Otu0452	2	1	0	0	0	0	0	0	0	0	0	1	0	1	0	0	3	10	2	1	1	0	0	0	4	0	0	1	2	0	0	0	4	0	1	11	0	0	0	0	0	0	0	0	1	0	6	0	1
Otu0453	0	2	0	0	0	0	0	0	0	0	0	0	1	0	0	0	0	1	0	0	0	0	1	0	1	0	0	0	0	1	0	0	0	0	0	0	0	0	0	0	2	0	0	1	0	0	0	0	0
Otu0454	0	0	55	11	14	0	0	0	0	0	4	6	0	0	6	0	0	0	8	0	11	0	0	17	0	0	11	33	0	63	0	0	0	0	0	0	16	0	12	0	0	0	4	5	10	4	0	0	0
Otu0455	0	0	1	0	0	0	0	0	0	0	0	0	0	0	0	0	0	0	0	0	0	0	0	0	0	0	0	0	0	0	0	0	0	0	0	0	0	0	0	0	0	0	0	0	0	0	0	0	0
Otu0456	0	0	0	0	0	0	0	0	1	0	0	0	0	0	0	0	0	0	0	0	0	0	0	0	0	0	1	0	0	0	0	0	0	7	0	0	0	0	0	0	0	0	0	0	0	0	0	0	0
Otu0457	1	1	0	0	0	0	0	1	0	3	0	1	0	0	1	0	0	2	0	1	0	0	1	0	4	1	1	1	0	0	1	0	1	1	0	1	0	0	10	5	1	0	0	0	0	0	1	2	0
Otu0458	2	0	1	9	0	0	2	0	0	1	1	0	0	0	2	1	0	0	0	0	0	1	0	3	0	0	0	0	0	1	2	2	0	0	0	0	0	0	0	1	5	0	1	1	1	0	0	0	0
Otu0459	0	0	0	0	0	0	0	0	0	0	0	0	2	0	0	2	0	0	0	0	3	0	4	0	0	0	0	1	0	0	0	0	0	0	1	0	0	0	0	0	0	0	0	0	1	1	0	1	4
Otu0460	0	0	3	0	0	0	0	0	0	0	1	0	0	0	0	0	0	0	0	0	1	0	3	0	0	0	0	0	0	0	0	3	0	0	0	0	0	2	0	0	6	0	5	0	2	1	2	0	4
Otu0461	0	1	1	0	0	0	0	0	0	0	0	0	0	0	0	0	0	1	2	1	0	0	2	0	0	0	0	0	0	0	0	0	0	0	0	0	0	1	2	1	1	0	1	0	0	1	0	0	1
Otu0462	0	0	0	0	2	0	0	1	1	0	0	0	0	0	0	0	0	4	0	0	0	0	0	1	0	0	1	4	0	0	10	1	0	0	2	1	0	0	0	0	0	0	1	1	0	0	0	0	0
Otu0463	0	0	0	0	0	0	0	0	0	0	0	0	0	1	0	0	0	0	0	0	3	0	12	9	17	8	0	0	0	2	0	0	1	0	12	0	0	0	0	16	1	0	0	6	1	0	0	2	0
Otu0464	0	0	0	0	0	0	0	0	0	0	0	0	0	0	0	0	0	0	0	0	0	0	0	0	0	0	0	0	0	0	0	0	0	0	0	0	0	0	0	0	0	0	0	0	0	0	0	0	0
Otu0465	0	2	5	0	0	0	1	0	0	5	0	0	0	0	1	4	0	0	0	0	0	0	0	0	2	1	1	2	2	2	0	0	0	0	0	0	0	1	1	0	4	3	0	0	0	0	0	2	0
Otu0466	0	0	3	0	0	6	2	0	0	1	0	3	0	3	0	0	2	3	6	0	0	3	4	1	1	0	2	4	1	1	0	0	1	1	1	0	0	0	2	0	0	3	1	12	0	4	0	1	0
Otu0467	0	1	1	0	2	0	1	0	1	1	0	0	1	1	0	1	1	0	0	1	1	1	0	1	0	0	1	1	1	0	0	0	1	0	1	0	0	0	1	1	1	3	0	2	0	1	0	1	0
Otu0468	0	1	2	4	0	0	0	7	0	0	0	0	0	0	0	0	0	0	0	0	0	3	0	5	0	2	16	4	0	0	1	0	0	25	30	4	0	0	0	0	0	0	0	0	0	0	0	3	0
Otu0469	0	1	1	0	0	0	0	0	0	0	0	0	0	0	0	0	0	0	0	0	0	0	0	0	0	0	0	0	0	0	0	0	0	0	0	0	0	0	0	0	2	0	0	0	2	0	0	0	0
Otu0470	0	2	1	7	0	0	2	1	1	3	1	3	9	0	0	1	0	0	0	8	1	0	5	0	12	0	0	0	0	4	11	0	1	0	0	2	1	47	1	0	0	0	0	11	36	2	0	0	8
Otu0471	1	0	0	0	0	3	2	0	0	0	0	0	1	0	0	1	0	1	0	0	1	0	0	3	0	1	3	2	1	2	0	1	2	2	0	1	0	0	0	2	0	1	1	2	0	1	0	1	1
Otu0472	0	0	0	0	0	0	0	0	0	0	0	0	0	0	0	1	0	0	0	0	0	0	0	0	0	0	0	0	0	0	0	0	0	0	0	0	0	2	0	0	0	0	1	0	0	0	0	0	0
Otu0473	0	0	0	0	0	0	0	0	0	0	0	0	0	0	0	0	0	0	0	0	0	0	0	0	0	0	0	0	0	0	0	0	0	0	0	0	0	1	0	0	0	0	0	0	0	0	0	0	0
Otu0474	0	0	0	1	0	0	2	0	1	0	0	0	1	0	4	1	1	3	1	2	0	0	3	0	0	0	0	2	1	1	5	0	0	0	0	1	0	0	2	0	0	0	0	2	0	0	0	2	0
Otu0475	0	0	0	0	0	0	0	0	0	0	0	0	0	0	0	0	0	0	0	0	0	0	0	0	0	0	0	0	0	0	1	0	0	0	0	0	0	0	0	0	0	0	0	9	0	0	1	0	0
Otu0476	0	0	2	0	0	2	1	0	0	0	1	0	0	2	0	4	0	0	0	0	1	0	0	1	0	0	1	1	0	0	0	0	1	2	0	0	0	0	0	1	0	0	0	0	0	0	2	0	0
Otu0477	1	0	0	1	2	2	0	0	1	0	0	1	2	0	3	0	1	1	1	3	0	3	0	0	0	0	0	0	1	1	0	0	1	0	0	0	0	0	2	2	0	3	3	6	0	2	1	3	0
Otu0478	0	1	1	4	0	0	0	0	1	0	0	0	0	0	0	0	0	0	0	0	0	0	0	0	0	0	0	0	0	0	0	0	1	0	0	0	0	0	0	0	27	0	0	0	0	0	5	0	0
Otu0479	7	0	2	2	4	2	5	0	2	1	2	1	4	1	6	1	2	0	5	6	0	0	5	1	1	1	1	0	0	2	0	8	1	1	1	0	0	0	6	7	3	0	1	0	0	0	1	1	1
Otu0480	0	0	0	0	0	0	0	1	0	0	0	0	0	0	0	0	0	0	0	0	0	0	2	0	0	0	0	0	0	0	0	0	1	0	0	1	0	0	0	0	0	0	0	0	0	0	1	0	0
Otu0481	0	0	0	0	0	0	0	1	0	0	0	0	0	0	0	0	0	1	0	0	0	0	0	0	1	0	0	0	0	0	0	0	0	0	0	0	0	0	0	0	0	0	0	0	0	0	3	0	0
Otu0482	0	0	21	0	1	0	0	1	0	0	0	0	1	0	0	0	0	0	0	1	0	0	6	2	7	0	0	3	0	0	0	0	0	0	0	0	0	0	1	0	0	0	0	0	1	0	1	0	0
Otu0483	1	2	0	0	0	1	0	0	0	1	0	0	1	0	0	0	0	0	0	0	0	0	0	0	0	0	0	0	0	0	0	0	0	0	0	0	0	0	0	1	1	0	0	1	0	0	2	0	2
Otu0484	0	2	0	0	0	6	0	2	0	0	0	0	0	0	0	0	0	2	0	0	0	0	1	0	3	0	0	0	0	0	1	0	0	0	0	0	0	1	0	4	0	0	0	0	0	0	0	0	1
Otu0485	0	0	0	0	0	0	0	0	0	0	0	0	0	0	0	0	0	0	0	0	0	0	0	0	0	0	0	0	0	0	0	0	1	0	0	0	0	0	0	0	0	0	0	0	0	0	0	0	0
Otu0486	0	0	0	0	0	0	0	0	0	0	1	2	0	0	0	0	0	1	0	0	0	0	0	0	0	0	0	0	0	0	0	0	1	0	0	0	0	0	0	0	0	0	0	0	0	0	0	0	2
Otu0487	2	1	0	0	0	1	1	0	0	0	0	0	0	2	0	0	0	0	0	0	0	0	0	0	0	0	0	0	0	0	0	0	0	0	0	0	2	1	0	0	1	0	0	0	2	0	0	0	1
Otu0488	0	0	1	0	1	0	0	0	0	0	0	0	0	0	3	0	0	0	0	5	0	0	1	0	0	0	0	1	0	2	0	0	0	0	0	0	0	0	1	1	3	0	0	0	1	0	1	1	0
Otu0489	0	0	0	0	0	0	0	0	0	0	0	0	2	0	0	0	0	0	0	0	0	0	0	0	0	0	0	0	0	0	3	0	0	1	0	0	13	1	1	0	0	0	1	0	1	1	1	1	0
Otu0490	3	0	5	5	19	2	2	0	2	10	0	5	0	3	2	0	0	0	2	4	0	0	0	1	13	9	2	69	35	5	1	4	64	0	3	1	3	0	2	5	0	46	2	112	0	6	14	1	0
Otu0491	0	0	0	0	0	0	0	0	0	0	0	0	0	0	0	0	0	0	0	0	0	0	0	0	0	0	0	0	0	0	0	0	0	0	0	0	0	0	0	0	0	0	0	0	0	0	0	0	0
Otu0492	0	4	1	0	1	1	1	0	0	1	0	0	0	0	0	0	0	0	0	0	0	0	1	0	0	1	0	1	0	0	0	0	0	0	0	0	0	0	0	0	0	0	0	2	0	0	0	2	0
Otu0493	23	1	1	2	4	2	6	0	2	1	2	0	8	9	8	0	1	1	8	7	2	0	18	1	0	0	0	3	0	1	1	15	5	5	1	2	2	0	11	0	1	1	4	7	1	3	3	21	2
Otu0494	8	3	1	0	0	0	2	1	1	2	1	1	4	3	1	2	2	3	0	2	0	0	3	2	2	0	0	2	1	0	2	0	5	0	1	3	0	0	1	0	0	2	0	7	1	0	3	3	0
Otu0495	0	2	0	1	2	0	0	0	0	0	1	0	0	0	0	2	0	10	0	0	0	0	0	2	0	0	0	2	2	1	0	2	1	0	1	1	0	0	1	3	0	2	0	1	0	6	0	1	2
Otu0496	0	11	5	4	4	9	20	0	64	2	8	4	35	0	7	0	14	12	6	2	12	0	1	0	0	0	33	8	0	5	0	1	0	3	6	1	1	0	6	3	7	0	0	1	5	0	3	0	0
Otu0497	0	0	0	0	0	0	0	0	0	0	0	0	0	0	0	0	0	0	0	0	0	0	0	0	0	0	0	0	0	0	0	0	0	0	0	0	0	0	0	0	0	0	0	0	0	0	0	0	0
Otu0498	4	0	0	0	0	1	0	0	0	0	0	0	0	6	0	2	0	1	0	0	1	0	0	0	0	0	0	0	0	1	0	2	2	0	0	1	0	0	2	0	0	0	0	0	1	0	0	8	1
Otu0499	0	0	1	0	0	0	0	2	0	1	0	0	0	0	0	0	0	3	0	0	0	0	1	2	4	1	0	1	0	1	1	0	0	0	0	1	0	0	0	1	0	0	1	0	1	0	11	0	1
Otu0500	0	0	0	0	1	0	0	2	0	3	0	0	0	0	0	0	0	0	0	0	0	0	2	0	4	2	4	0	0	0	0	0	0	2	0	3	0	0	0	0	0	0	0	0	1	0	2	0	0
Otu0501	0	0	0	0	0	0	0	1	0	0	1	0	0	0	0	0	5	0	0	0	0	0	15	0	1	0	0	0	0	1	12	0	0	0	0	0	0	0	0	0	0	0	0	0	0	0	0	0	0
Otu0502	1	0	0	1	0	5	1	0	1	2	3	0	1	2	0	2	0	2	1	3	1	0	1	1	3	0	0	1	1	1	1	0	1	2	0	0	0	0	2	1	3	1	0	4	0	5	0	1	0
Otu0503	0	0	1	0	0	0	0	0	0	0	0	0	0	0	1	0	0	0	0	0	1	0	0	0	0	0	0	0	0	0	0	2	0	0	0	0	0	0	0	0	0	0	0	1	0	0	0	0	2
Otu0504	0	0	0	0	0	0	0	0	0	0	0	0	0	0	2	0	0	0	0	0	0	0	0	0	0	1	0	1	0	0	1	0	0	0	0	0	0	0	0	0	0	0	0	0	1	0	0	0	0
Otu0505	0	0	1	0	0	0	0	0	0	0	0	0	0	0	0	0	0	0	0	0	0	0	0	0	0	0	0	0	0	0	0	0	0	0	5	0	0	0	0	0	0	0	0	0	0	0	0	0	0
Otu0506	0	3	0	1	1	24	4	1	0	0	0	1	0	0	2	0	0	0	0	0	2	0	1	0	0	0	37	2	0	0	0	0	0	0	0	1	0	0	1	0	0	12	0	0	4	0	0	21	0
Otu0507	0	0	0	0	0	0	1	0	0	0	0	0	0	0	0	0	0	0	0	0	0	0	1	0	0	0	0	0	0	0	0	0	0	0	0	0	0	0	0	0	0	0	0	0	0	0	0	1	0
Otu0508	0	0	0	0	0	0	0	0	0	0	0	0	4	0	0	0	0	0	0	0	3	0	1	0	0	0	0	2	0	0	0	0	0	0	0	0	0	0	0	0	0	0	1	0	0	0	0	2	0
Otu0509	0	0	0	0	0	0	0	0	0	0	0	0	0	0	0	0	2	4	0	0	0	0	0	0	0	0	0	0	0	1	0	0	0	0	0	1	0	0	0	0	0	0	0	0	0	0	0	0	1
Otu0510	0	0	3	1	0	4	3	1	4	1	1	0	1	3	0	1	2	2	2	0	2	0	1	0	2	0	1	3	4	0	0	2	1	2	0	0	2	0	3	3	2	2	0	1	1	1	0	2	1
Otu0511	0	0	0	0	1	0	0	4	1	1	0	0	0	2	1	0	1	5	0	0	0	0	0	0	14	0	8	0	0	0	0	0	175	1	1	0	0	0	0	0	0	1	2	1	0	0	4	0	0
Otu0512	0	0	0	0	0	0	0	0	0	0	0	0	0	0	0	0	0	0	0	0	0	0	1	0	1	0	0	0	0	0	0	0	1	0	0	1	0	0	0	0	0	0	0	0	0	0	1	0	0
Otu0513	0	0	0	1	0	0	1	2	0	1	0	0	0	0	0	0	0	3	0	1	0	0	2	1	0	0	0	0	0	0	1	0	2	0	0	6	0	0	0	2	0	0	0	0	2	0	0	2	0
Otu0514	0	0	1	0	0	0	0	0	0	0	0	0	0	0	1	0	0	1	0	0	1	0	5	0	0	0	0	1	0	0	0	0	0	0	0	0	0	0	0	0	0	1	0	0	0	0	1	3	0
Otu0515	2	7	0	0	1	0	0	0	1	2	1	0	2	0	0	2	3	1	1	0	1	0	1	1	0	0	0	0	0	0	2	1	2	1	0	1	1	0	2	0	0	1	0	1	0	21	0	2	0
Otu0516	0	0	2	1	0	0	1	0	5	0	0	0	0	0	3	2	0	0	1	7	0	0	1	0	0	0	0	0	0	2	2	0	0	0	0	1	0	0	0	1	8	0	1	0	1	0	3	0	2
Otu0517	0	0	0	0	0	0	0	0	0	0	0	0	0	0	0	0	0	0	0	0	0	0	0	0	0	0	0	0	0	0	0	0	0	0	0	0	0	0	0	0	0	0	0	0	0	0	0	0	0
Otu0518	0	0	0	0	0	0	0	0	0	0	0	0	0	0	0	0	0	0	0	0	87	0	0	0	0	75	0	0	0	0	0	0	1	0	0	0	1	0	0	131	0	0	0	0	0	0	0	0	0
Otu0519	0	0	0	0	0	0	0	0	0	0	0	0	0	0	0	0	1	1	0	0	0	0	0	0	0	0	0	0	0	0	0	0	0	0	0	0	0	0	0	0	0	0	1	0	0	1	0	0	0
Otu0520	3	1	1	0	0	0	0	0	0	0	0	0	0	0	0	0	0	0	0	0	0	0	2	0	1	0	0	0	0	0	0	0	0	0	0	0	0	0	0	0	1	0	0	0	0	0	0	2	0
Otu0521	0	0	0	0	3	0	1	0	0	3	0	0	0	1	0	0	0	3	4	4	0	0	0	0	0	0	0	8	0	4	1	1	4	0	0	4	0	0	0	0	0	2	5	29	0	14	0	0	0
Otu0522	0	0	1	0	0	0	0	0	0	0	1	0	0	0	1	0	0	1	0	0	0	0	4	1	0	0	0	0	0	0	0	0	0	0	0	1	0	0	0	0	0	0	0	0	0	0	1	2	0
Otu0523	0	0	0	0	0	0	1	1	0	0	0	0	8	0	0	0	2	1	0	0	0	0	0	1	0	0	0	0	0	1	1	0	1	0	0	0	0	0	0	0	0	0	0	0	1	1	0	0	0
Otu0524	2	0	0	0	0	0	0	0	2	0	0	0	0	0	1	0	0	5	0	1	0	0	0	0	0	0	0	0	1	0	0	0	1	1	0	1	0	0	0	0	1	0	0	1	0	0	1	0	0
Otu0525	0	0	0	0	0	0	0	0	0	0	0	0	0	2	0	0	0	0	0	0	0	0	0	0	0	0	0	0	0	0	0	0	0	0	0	0	0	0	0	0	0	0	0	0	0	0	0	0	1
Otu0526	2	1	2	0	0	1	0	0	0	0	0	0	0	0	3	1	0	3	0	0	0	0	4	0	0	0	0	0	0	1	1	0	0	0	0	0	0	1	1	0	1	1	0	1	1	1	0	0	0
Otu0527	1	0	0	0	1	0	1	0	0	0	0	0	0	1	0	1	0	1	1	0	0	0	0	0	0	0	4	2	0	0	0	0	2	1	0	0	0	0	1	2	0	0	7	1	0	5	0	0	3
Otu0528	0	0	0	0	0	0	0	1	0	0	0	0	0	0	0	0	0	0	0	0	0	0	0	0	0	0	0	0	0	0	0	0	0	0	0	0	0	0	0	0	0	0	0	0	0	0	0	0	0
Otu0529	17	1	0	0	0	0	0	0	0	0	0	0	0	0	0	2	0	15	0	0	0	0	0	0	0	1	0	0	0	0	0	0	0	2	1	8	0	0	0	0	2	0	0	0	1	0	0	5	0
Otu0530	3	0	0	0	0	0	2	0	1	0	0	0	0	0	1	0	0	1	2	0	0	0	1	0	0	0	0	0	0	1	1	2	0	1	0	2	1	0	1	0	1	1	1	1	1	3	2	2	0
Otu0531	0	0	0	0	0	0	0	0	0	0	0	0	0	0	0	0	0	1	0	0	0	0	3	0	0	0	0	0	0	0	0	0	0	0	0	0	0	0	0	0	0	0	0	0	0	0	1	1	0
Otu0532	0	0	1	0	0	0	0	0	0	0	0	0	0	0	0	0	0	0	1	0	0	1	0	0	0	0	0	0	0	0	0	0	0	0	0	0	0	0	0	0	0	0	0	0	0	0	0	0	0
Otu0533	0	0	0	0	0	0	0	0	0	0	0	61	0	0	0	0	0	0	0	0	0	0	0	0	0	0	11	114	0	0	0	0	0	0	0	0	0	0	0	0	0	0	0	0	0	0	0	0	0
Otu0534	0	4	1	1	1	2	0	0	0	0	0	0	1	0	0	2	1	0	1	0	1	0	4	0	2	0	0	0	1	0	0	1	1	0	0	0	0	4	0	0	1	0	0	4	3	2	2	1	3
Otu0535	0	0	0	0	0	0	0	0	0	0	0	0	0	0	0	0	0	0	0	0	0	0	0	0	0	0	0	0	0	1	0	0	0	0	0	0	0	0	0	0	0	0	0	0	0	0	0	0	0
Otu0536	0	1	1	0	0	1	0	0	0	1	0	0	0	0	0	0	0	2	0	0	1	0	2	0	1	0	0	0	0	0	0	0	0	0	0	0	0	0	1	0	1	0	0	0	0	0	0	0	0
Otu0537	1	1	1	0	0	0	0	0	0	0	0	0	0	0	0	0	0	0	0	0	0	0	0	0	0	0	0	0	0	0	0	0	0	0	0	0	0	0	0	0	0	0	0	0	0	0	0	0	0
Otu0538	0	0	0	0	1	2	0	0	0	0	0	1	1	0	1	0	0	0	0	0	0	0	0	0	0	0	0	0	1	1	0	1	1	0	0	2	0	0	0	0	0	0	1	1	0	0	1	1	0
Otu0539	1	0	0	0	0	0	0	0	0	0	0	0	0	0	0	0	0	0	0	0	0	0	0	0	0	0	0	0	0	0	0	0	0	0	0	0	0	1	0	0	0	0	0	0	0	0	0	0	0
Otu0540	0	0	1	0	0	1	1	0	0	0	1	0	0	0	0	0	0	0	0	0	0	0	0	0	0	0	0	0	0	0	0	0	0	0	0	0	0	0	0	0	1	0	0	0	0	0	0	0	0
Otu0541	0	1	0	1	0	0	0	0	6	1	0	0	0	0	0	1	1	0	0	4	0	0	0	0	0	0	0	1	0	0	2	4	0	0	0	0	1	0	0	1	0	0	0	0	1	0	0	0	5
Otu0542	0	2	0	0	0	0	0	0	0	0	0	0	0	0	0	0	0	1	0	0	0	0	0	0	0	0	0	0	0	0	1	0	0	0	0	0	0	2	0	0	1	0	1	0	1	3	1	0	1
Otu0543	0	0	0	0	0	0	0	0	0	0	0	0	0	0	0	0	1	0	1	0	0	0	0	0	0	0	0	0	0	0	2	0	0	0	0	0	0	0	0	0	0	0	0	1	0	0	0	0	0
Otu0544	0	0	0	0	0	0	0	0	0	1	0	0	0	0	0	1	0	1	0	0	0	0	0	0	0	1	0	0	0	1	0	0	0	1	0	0	0	0	0	0	0	0	1	1	0	0	2	0	1
Otu0545	1	0	0	6	0	0	4	0	0	3	0	31	0	0	0	0	15	0	3	0	1	11	0	19	15	9	12	0	0	7	0	0	38	0	0	0	22	0	3	13	0	23	3	1	6	0	0	0	0
Otu0546	0	0	0	0	0	3	0	0	0	4	0	0	0	0	0	1	8	1	1	1	2	3	0	3	0	0	0	0	0	1	0	4	6	0	0	0	0	0	0	0	0	1	10	1	0	4	0	0	1
Otu0547	0	0	0	0	0	0	1	0	0	0	0	0	0	0	0	0	0	1	0	0	0	0	0	1	0	1	0	0	0	0	1	0	0	1	0	0	0	0	0	0	0	0	0	0	0	0	2	1	0
Otu0548	0	0	4	0	1	11	0	0	5	0	0	6	1	0	0	0	0	2	0	0	0	0	0	0	1	0	0	5	0	3	0	2	4	0	0	1	0	0	2	0	0	0	0	0	0	1	1	5	0
Otu0549	0	0	0	0	0	0	2	0	0	0	0	0	0	0	0	0	0	0	0	0	0	0	0	1	0	10	2	2	0	0	0	0	0	0	0	0	1	0	0	2	0	0	0	0	0	0	0	0	0
Otu0550	0	0	1	0	0	0	0	1	0	0	0	0	0	0	0	0	0	0	0	0	0	0	0	1	2	0	1	0	0	0	0	0	0	0	0	0	0	0	0	0	0	0	0	0	0	0	1	0	0
Otu0551	1	0	0	0	3	0	0	0	8	3	0	0	0	0	0	0	0	6	0	0	0	0	0	3	0	1	4	6	0	0	3	1	0	0	19	1	0	0	0	0	0	2	0	0	0	0	5	0	0
Otu0552	0	0	0	1	0	0	0	1	0	1	0	0	0	0	1	0	0	0	0	0	0	0	0	0	0	0	0	0	0	0	1	0	0	0	0	1	0	0	0	0	0	0	1	0	0	0	0	0	0
Otu0553	0	0	1	0	0	0	0	0	0	0	0	0	0	0	0	0	0	0	0	0	0	0	0	0	0	0	0	0	0	0	0	0	0	0	0	0	0	0	0	0	0	0	0	0	0	0	0	0	0
Otu0554	0	0	0	0	0	0	0	0	0	0	0	0	0	0	0	0	0	0	0	0	0	0	0	0	0	0	0	8	0	0	0	0	0	0	0	0	0	0	0	0	0	0	0	0	0	0	0	0	0
Otu0556	7	0	7	1	0	0	0	0	0	0	0	2	0	0	0	0	0	0	0	0	1	0	0	0	0	0	2	1	0	0	0	0	0	47	0	0	0	0	0	15	0	0	0	0	13	0	0	0	0
Otu0558	0	0	0	0	0	0	0	0	0	0	0	0	0	0	0	0	0	0	0	0	0	0	0	0	1	0	0	0	0	0	0	0	0	0	0	0	0	0	0	0	0	0	0	0	0	0	0	0	0
Otu0559	0	0	0	0	0	0	0	0	0	0	0	0	0	0	0	0	1	0	0	0	0	0	0	0	0	0	0	0	0	0	0	0	0	0	0	0	0	0	0	0	0	0	0	0	0	0	0	0	0
Otu0562	0	0	12	0	0	0	0	0	2	0	0	0	6	0	3	0	1	5	0	0	0	0	0	0	5	0	0	0	0	1	5	0	0	0	0	0	0	0	0	0	0	1	0	0	7	0	1	0	0
Otu0563	2	0	0	0	0	0	0	0	0	0	0	0	0	0	0	0	2	3	0	0	0	0	0	0	1	0	0	0	0	0	0	0	1	0	1	0	0	0	1	0	0	0	0	0	0	0	1	0	0
Otu0564	0	0	2	0	0	0	0	0	0	1	0	1	0	0	0	0	0	0	0	0	0	0	1	1	0	0	2	0	0	0	1	0	0	0	0	0	0	0	0	1	0	0	0	0	0	0	0	0	0
Otu0565	0	0	0	0	7	8	0	0	6	2	2	8	3	0	0	0	0	9	9	3	0	0	0	4	5	5	7	0	4	0	0	0	3	4	1	0	0	0	11	0	1	5	4	0	0	1	0	29	0
Otu0566	0	0	0	0	0	0	0	0	0	0	0	0	0	0	0	0	0	1	0	0	0	0	0	0	0	0	0	0	0	0	0	0	0	0	0	0	0	0	1	0	0	0	0	0	0	0	0	0	0
Otu0567	0	2	0	0	0	0	0	0	0	0	0	0	0	0	0	0	1	0	1	0	1	1	0	0	0	0	0	0	0	0	0	0	0	1	0	0	0	0	0	0	0	0	0	0	0	0	0	0	0
Otu0568	1	0	4	0	0	0	0	0	0	0	0	0	0	0	0	0	0	0	0	0	0	0	0	0	0	0	0	0	0	0	0	0	0	0	0	0	0	0	0	0	0	0	0	0	0	0	0	0	0
Otu0569	0	0	3	0	0	3	0	0	0	2	7	1	0	0	1	1	3	0	4	0	0	1	0	0	0	0	0	0	5	0	0	1	1	0	7	2	2	0	2	1	0	2	1	1	0	0	0	2	0
Otu0570	0	1	2	0	0	0	0	0	0	0	0	0	0	0	0	0	0	0	0	2	0	0	0	0	1	0	0	0	0	0	2	0	0	0	0	0	0	0	0	0	0	0	0	1	3	0	0	0	1
Otu0571	0	0	0	0	0	0	0	0	1	0	0	0	0	0	0	0	0	0	0	0	1	0	0	0	0	0	0	1	0	0	0	0	0	0	0	0	0	0	0	0	1	0	0	0	0	0	0	0	0
Otu0572	0	0	0	0	0	0	0	0	0	0	0	0	0	0	0	0	0	0	0	0	0	0	0	0	0	0	0	0	0	0	0	0	0	0	0	0	0	0	0	0	0	0	0	0	0	0	0	0	0
Otu0573	0	0	0	0	2	0	0	0	1	1	0	0	0	2	0	2	1	0	0	3	1	0	0	1	0	0	0	0	1	1	0	0	1	1	0	0	0	0	1	0	0	1	0	0	0	0	0	0	2
Otu0574	0	1	1	0	0	0	1	0	0	1	0	0	0	0	0	0	0	0	0	0	0	0	0	0	1	0	0	0	0	2	0	0	0	0	1	0	0	0	4	0	0	1	0	0	0	0	0	0	1
Otu0575	4	0	1	1	7	1	3	0	0	2	0	0	1	6	1	1	4	3	4	8	2	0	2	3	1	2	1	0	1	0	1	4	3	2	2	6	0	0	7	4	3	1	1	0	1	0	0	5	0
Otu0576	1	0	0	0	0	0	0	0	0	0	0	0	0	0	0	0	0	0	0	0	0	0	0	0	0	0	0	0	0	0	0	0	0	0	0	0	0	0	0	0	0	0	1	0	0	1	0	1	0
Otu0577	1	0	0	0	2	0	0	0	1	3	1	0	2	2	0	0	0	1	0	0	0	2	1	4	2	1	0	5	0	0	0	0	1	1	2	1	0	0	0	0	3	1	1	0	1	0	0	4	0
Otu0578	0	0	0	0	0	0	0	0	0	0	0	0	0	0	0	0	0	0	0	0	0	0	0	0	0	0	0	0	0	0	0	0	0	0	0	0	0	0	0	0	0	0	0	0	0	0	0	0	0
Otu0579	1	0	1	0	0	0	1	0	0	0	0	0	2	0	0	0	6	0	2	0	0	0	0	1	0	0	0	0	0	0	0	0	0	1	0	1	0	0	1	0	1	0	2	0	0	0	0	2	2
Otu0580	0	1	0	0	0	0	1	0	0	0	0	0	1	0	0	0	0	0	0	0	0	0	0	0	0	0	0	1	0	0	0	1	0	0	0	0	0	0	0	0	0	0	0	0	0	0	0	1	0
Otu0581	0	0	1	0	0	2	0	0	0	0	0	0	0	0	0	0	0	5	0	0	0	0	1	0	0	1	1	2	0	0	0	0	0	0	0	0	0	0	0	0	0	0	0	0	0	0	2	0	1
Otu0582	0	1	1	0	0	0	0	0	1	0	0	0	0	0	1	0	0	0	0	1	0	0	0	0	0	0	0	0	0	0	0	0	0	0	0	0	0	0	0	0	1	0	0	0	0	0	3	0	0
Otu0583	0	5	0	1	0	0	0	0	0	0	2	1	0	0	4	0	0	0	0	1	0	0	2	2	0	0	0	0	1	3	0	2	0	0	0	1	2	6	0	0	2	0	6	6	7	2	0	2	3
Otu0584	1	0	0	0	2	0	0	0	0	0	0	0	0	0	0	0	1	0	0	0	0	0	0	0	0	0	0	0	0	0	1	0	0	0	0	0	0	0	0	0	0	0	0	0	0	0	0	1	0
Otu0585	5	0	0	0	0	0	2	1	0	0	1	0	0	0	0	0	0	0	0	0	1	0	0	0	1	0	0	1	0	2	0	1	0	0	0	2	1	0	1	0	0	0	0	4	1	0	1	0	0
Otu0586	0	0	0	0	0	0	1	0	0	0	0	0	0	0	0	0	0	0	0	0	0	0	0	0	0	0	1	2	0	0	0	0	0	2	2	1	0	0	0	4	0	0	0	0	0	0	0	0	0
Otu0587	0	0	0	2	0	0	0	0	0	0	0	0	0	0	0	1	0	0	0	0	0	0	0	0	0	0	0	0	0	0	0	0	0	0	0	0	0	2	0	1	0	0	0	2	0	2	0	0	0
Otu0588	0	0	0	0	0	0	0	0	0	0	0	0	0	0	0	0	0	0	0	0	0	0	0	0	0	0	5	0	0	0	0	0	0	0	0	0	0	0	0	0	0	0	0	0	0	0	0	0	0
Otu0589	0	0	1	0	1	0	1	0	1	0	1	0	0	0	0	2	0	0	0	0	1	0	0	0	0	0	1	0	1	0	0	0	3	0	1	0	0	0	0	0	0	12	0	0	0	0	1	0	0
Otu0590	0	0	0	0	0	1	0	0	0	5	0	0	1	0	0	0	3	1	0	0	0	0	0	3	11	0	1	0	0	0	0	1	0	0	0	3	0	0	0	0	0	0	0	2	2	0	0	0	8
Otu0591	0	0	0	0	0	0	0	0	0	0	0	0	0	0	0	0	1	0	0	0	0	0	0	0	0	0	0	0	0	1	0	0	0	0	0	0	0	0	0	0	0	0	0	0	0	0	1	0	0
Otu0592	0	0	0	0	0	0	0	1	1	1	0	0	0	0	0	0	1	0	0	0	0	0	0	2	2	0	0	2	0	0	0	0	1	0	0	0	0	0	0	0	0	0	0	2	0	0	2	0	0
Otu0593	0	0	0	0	0	0	0	2	0	0	0	2	0	0	0	0	0	0	0	0	0	0	0	1	1	0	0	0	0	0	13	0	0	0	0	0	0	0	0	0	9	3	0	0	0	0	0	2	0
Otu0595	1	0	0	0	0	1	0	0	0	0	1	0	2	3	0	2	4	0	0	0	0	0	1	0	4	0	0	0	0	2	0	4	0	0	0	1	0	0	3	0	0	0	1	0	0	0	0	5	8
Otu0597	0	0	0	0	0	0	1	0	0	0	0	0	0	0	0	0	0	0	0	0	0	0	0	0	0	0	0	0	0	0	0	0	0	0	0	0	0	0	0	0	0	0	0	0	0	0	0	0	0
Otu0598	0	0	0	1	1	0	2	0	0	9	0	1	0	0	0	0	8	0	0	0	0	1	0	2	0	0	0	1	2	0	0	0	0	1	1	0	0	0	1	0	0	0	3	1	0	0	0	0	0
Otu0599	0	2	0	0	0	0	0	1	1	1	0	0	0	0	0	0	0	3	1	1	0	0	5	1	1	0	0	0	0	2	1	2	0	0	0	0	0	3	0	0	1	0	1	2	1	2	1	0	0
Otu0600	0	0	0	0	0	0	0	0	1	0	0	0	0	1	0	0	1	1	0	0	2	0	0	0	0	1	1	0	1	0	0	0	0	0	0	0	0	0	0	0	0	1	0	0	0	0	0	1	0
Otu0601	0	0	0	0	0	1	0	0	0	0	0	1	0	6	0	0	1	1	0	3	0	0	0	0	2	0	0	0	0	0	0	9	0	0	0	2	0	0	2	0	0	0	0	0	0	3	0	0	10
Otu0602	0	0	1	0	0	0	0	0	0	0	1	1	0	0	1	0	0	0	0	0	0	0	0	0	0	0	0	0	0	0	2	0	0	0	0	0	0	0	0	0	0	0	2	1	0	0	0	0	0
Otu0603	0	0	0	3	0	0	1	0	0	0	1	1	0	0	0	0	0	0	2	0	0	0	0	0	0	11	7	7	0	0	1	0	1	0	0	0	0	0	0	2	3	7	4	0	0	0	0	0	0
Otu0604	0	0	0	0	0	4	0	0	1	1	0	0	0	0	0	0	2	2	0	0	0	0	2	0	0	0	0	0	0	0	0	0	1	0	0	0	0	0	1	0	0	1	0	1	0	0	1	2	0
Otu0605	0	0	0	0	0	0	0	1	0	0	0	0	0	0	1	0	0	1	0	0	0	0	1	0	4	0	0	0	0	0	0	0	0	0	0	1	0	0	0	0	0	0	0	0	1	0	1	0	0
Otu0606	0	2	1	2	1	1	0	0	0	0	1	2	1	0	1	0	2	0	1	2	1	1	1	0	0	1	0	1	2	0	0	1	0	0	0	0	1	0	0	0	0	0	0	1	3	5	0	2	2
Otu0607	0	0	0	0	0	0	0	1	0	0	0	0	0	0	2	0	0	5	0	0	0	0	2	0	5	0	1	0	0	0	0	0	0	0	0	2	0	0	0	0	0	0	0	0	0	0	6	0	1
Otu0608	0	0	0	0	0	0	0	0	0	0	0	0	0	0	0	0	0	0	0	0	0	0	0	0	0	0	0	0	0	0	0	0	0	0	0	0	0	0	0	0	0	0	0	0	0	0	1	0	0
Otu0609	0	0	1	0	0	0	0	0	0	0	0	0	0	0	0	0	0	0	0	0	0	0	0	0	0	0	0	0	0	0	0	0	0	0	0	0	0	0	0	0	0	0	0	0	0	0	0	0	0
Otu0610	0	0	0	0	2	0	2	0	2	16	0	4	1	2	4	0	10	2	2	0	0	15	0	1	0	3	1	1	0	0	0	2	1	0	1	0	0	0	0	3	7	3	4	2	19	0	0	2	0
Otu0611	0	0	5	3	9	4	0	0	9	2	2	1	1	9	0	1	12	1	2	2	4	2	3	5	5	1	2	0	4	2	2	21	9	5	1	2	1	0	16	4	0	5	4	0	0	2	2	3	3
Otu0612	2	0	1	0	0	0	0	0	0	0	0	0	0	0	0	0	0	0	0	0	0	0	0	0	1	0	0	0	0	0	0	0	0	0	0	0	0	0	0	0	0	0	0	1	0	0	0	0	1
Otu0613	0	0	0	0	0	0	0	0	0	0	0	0	0	2	0	0	0	0	0	0	0	0	0	0	0	0	0	0	0	0	0	0	0	0	0	0	0	0	0	0	0	0	0	0	0	0	0	0	1
Otu0614	0	0	0	0	0	0	0	1	0	0	0	0	0	0	0	0	0	0	0	0	0	0	0	0	0	0	0	0	0	0	0	0	1	0	11	2	0	0	0	0	0	0	0	0	0	0	0	0	0
Otu0615	3	3	0	0	1	0	1	0	3	0	0	0	0	0	2	1	0	2	1	4	1	0	0	0	1	0	0	0	0	0	0	2	1	0	0	0	0	1	1	0	1	1	2	1	1	3	2	0	0
Otu0616	0	0	0	0	1	0	1	0	0	0	0	0	0	0	1	0	0	1	0	0	0	0	3	0	1	0	0	2	0	1	0	0	0	2	1	0	0	0	0	0	0	0	0	0	0	0	0	2	0
Otu0617	4	1	1	0	2	0	1	0	3	1	1	1	1	0	6	3	1	1	1	7	1	0	0	0	2	0	0	0	0	1	5	7	0	2	0	1	0	2	3	1	2	4	17	9	5	15	1	0	10
Otu0618	0	0	3	1	3	0	3	0	2	0	0	1	1	3	2	0	2	0	0	0	1	2	2	0	0	0	0	0	0	1	0	3	2	0	0	0	0	0	1	2	0	0	1	0	0	0	0	1	0
Otu0619	0	0	0	0	0	0	0	0	0	0	0	0	0	0	0	0	1	0	0	0	0	1	1	0	0	0	0	0	0	0	1	0	0	0	0	0	0	0	0	0	0	1	1	0	0	0	0	0	0
Otu0620	0	0	0	0	0	0	0	0	0	0	2	0	0	0	0	0	0	2	0	0	0	0	0	0	1	0	0	0	0	0	0	0	0	0	0	1	0	0	0	0	0	0	0	0	0	2	0	0	3
Otu0621	0	0	0	0	0	2	298	1	0	0	0	63	0	0	0	0	3	10	0	0	0	0	0	0	0	23	0	0	0	0	1	0	0	13	0	0	0	0	0	54	0	0	0	0	0	0	0	0	0
Otu0622	0	0	1	0	0	0	0	0	2	0	1	1	0	0	0	0	0	0	0	0	5	0	1	0	0	0	3	0	2	0	0	0	0	1	2	3	1	0	0	1	0	1	1	3	0	2	1	4	0
Otu0623	0	0	0	0	0	0	0	0	0	0	0	0	0	0	0	0	0	0	0	0	0	0	0	0	0	0	0	0	0	0	0	0	0	0	0	0	0	0	0	0	0	0	0	0	0	0	0	0	0
Otu0625	0	0	0	0	0	0	0	0	0	0	0	0	0	0	0	0	0	0	0	0	0	0	0	0	0	0	0	0	0	0	0	0	0	0	0	0	0	0	0	0	0	0	0	0	0	0	0	0	0
Otu0626	0	0	3	0	1	2	2	0	2	6	5	2	0	3	0	3	2	2	0	0	0	4	0	6	4	2	1	7	2	1	0	1	2	2	0	1	0	0	0	2	0	1	0	1	0	0	0	0	0
Otu0627	0	0	0	0	0	0	0	0	0	0	0	0	1	0	0	0	1	0	0	0	0	0	1	0	0	0	1	0	0	0	0	0	0	0	0	0	0	0	0	0	0	0	0	0	0	0	0	0	0
Otu0628	0	0	0	0	0	0	0	0	0	0	0	0	0	0	0	0	0	3	0	0	0	2	1	0	0	0	0	0	0	1	0	0	0	0	0	0	0	0	0	0	1	0	0	3	3	0	0	0	0
Otu0629	2	2	0	0	0	0	1	5	0	2	0	0	0	0	1	0	0	1	0	0	0	0	0	0	0	0	1	0	0	0	0	0	0	0	0	2	0	0	0	0	0	0	0	0	0	0	4	0	1
Otu0631	0	0	0	0	0	0	0	0	0	0	0	0	0	0	0	0	0	1	0	0	0	0	0	0	0	0	0	0	0	0	0	0	0	0	0	0	0	0	0	0	0	0	0	0	0	0	0	0	0
Otu0632	1	0	0	0	0	0	0	0	0	0	0	0	0	0	0	0	0	0	0	0	0	0	0	0	0	0	0	0	0	0	0	0	0	0	0	0	0	0	0	0	0	0	0	0	0	4	0	1	9
Otu0633	0	0	0	0	0	0	0	0	0	0	0	0	0	0	0	0	0	0	0	0	0	0	0	0	0	0	0	0	0	0	0	0	0	0	0	1	0	0	0	0	0	0	0	0	0	0	0	0	3
Otu0634	0	0	1	0	0	0	12	0	0	0	0	2	0	0	0	0	0	0	0	0	0	0	0	5	1	0	3	10	14	0	0	0	0	0	0	0	0	0	11	10	4	1	4	3	0	0	0	0	0
Otu0635	0	0	0	0	0	0	0	1	0	0	0	0	0	0	2	0	0	0	0	0	0	0	0	0	0	1	2	0	0	0	0	0	0	0	0	0	0	0	0	0	0	0	0	0	0	0	0	0	0
Otu0636	0	0	0	0	3	30	0	0	2	0	1	1	0	0	1	0	0	0	1	0	0	2	0	0	0	0	0	0	0	0	0	10	1	3	0	2	0	0	0	0	0	3	2	0	0	0	0	0	0
Otu0637	0	0	1	1	0	2	0	0	1	2	0	1	0	0	0	0	1	0	2	0	1	0	1	2	0	0	0	0	1	0	0	1	1	0	4	1	0	0	2	2	0	0	2	0	1	0	0	2	0
Otu0638	0	0	0	0	0	0	0	1	0	0	0	0	0	0	0	1	0	1	0	0	0	0	0	0	0	0	0	0	0	0	0	0	0	0	0	0	0	1	0	0	0	0	0	1	0	1	0	0	0
Otu0639	0	0	0	0	0	0	1	0	1	0	0	0	0	0	0	0	0	0	0	0	0	0	0	0	0	0	0	0	0	1	0	0	0	0	0	0	0	0	0	0	0	0	0	0	0	0	0	0	1
Otu0640	0	0	0	2	1	0	1	0	2	3	0	0	1	1	0	0	0	0	0	0	2	3	1	0	0	0	1	0	1	2	1	2	1	0	0	0	0	0	0	3	0	1	0	0	0	0	1	0	0
Otu0641	0	0	0	0	0	0	0	0	0	0	0	0	0	0	0	0	0	0	0	0	0	0	1	0	0	0	0	0	0	0	0	0	0	0	0	1	0	0	0	0	3	0	0	0	1	2	0	3	1
Otu0642	0	0	1	0	0	2	1	0	0	2	0	0	0	0	0	0	0	1	1	3	1	0	0	0	1	0	0	0	2	1	2	1	1	2	0	2	0	0	3	0	0	0	0	2	0	1	0	2	1
Otu0643	0	0	0	0	0	0	0	0	0	0	0	0	0	0	0	0	0	0	0	0	0	0	0	0	0	0	0	0	0	0	0	0	0	0	0	0	0	0	0	0	0	0	0	0	0	0	0	0	0
Otu0644	0	0	3	0	0	0	0	0	0	0	0	0	0	0	0	0	0	0	0	0	0	0	0	0	3	0	0	0	0	0	1	0	0	0	0	0	0	0	0	0	0	0	0	0	0	0	0	1	0
Otu0645	0	0	1	0	0	0	2	0	0	0	0	2	0	0	4	2	0	1	0	0	0	0	1	0	2	0	0	0	0	3	0	0	0	0	0	0	0	1	0	0	3	1	0	0	2	1	0	0	0
Otu0646	5	1	0	0	0	0	2	0	2	1	0	0	0	0	0	0	0	1	1	0	0	2	0	0	1	0	1	0	0	0	0	1	1	0	0	0	0	2	0	0	0	0	1	0	1	3	2	0	2
Otu0647	0	0	0	0	0	0	0	0	1	1	0	0	1	0	1	0	0	1	0	0	0	0	0	0	0	0	0	0	0	1	0	0	0	0	0	0	0	0	0	0	0	0	0	1	0	2	1	0	0
Otu0649	0	0	0	0	0	0	0	0	0	0	0	0	1	0	1	0	0	0	0	0	0	0	0	0	0	0	0	0	0	0	0	0	0	0	0	0	0	0	0	0	0	0	0	0	0	0	1	0	0
Otu0650	0	0	0	0	0	0	1	1	0	0	0	0	0	0	0	1	0	0	0	3	1	0	0	3	2	0	0	0	0	3	2	1	0	0	0	1	0	2	0	0	0	0	1	4	3	1	0	0	1
Otu0651	0	0	0	0	0	0	0	0	0	0	0	0	0	0	0	0	0	0	0	0	0	0	0	0	0	0	0	0	0	0	0	0	0	0	0	0	0	0	0	0	0	0	0	0	0	0	0	0	0
Otu0652	0	0	1	0	0	0	0	0	0	0	0	0	0	0	0	0	0	0	0	0	0	0	1	0	0	0	0	0	0	0	0	0	0	0	0	0	0	0	0	0	0	0	0	0	1	0	0	0	0
Otu0653	1	0	0	0	1	3	0	0	0	1	0	1	2	0	0	1	0	6	0	0	1	0	0	2	0	0	0	0	1	2	1	3	0	1	1	2	0	0	0	0	0	0	0	0	0	0	0	1	1
Otu0654	0	0	3	1	7	5	3	0	0	27	5	1	1	9	2	1	20	7	8	0	0	15	0	6	0	0	3	4	6	4	3	0	6	3	4	16	0	0	7	1	8	1	11	5	0	6	3	3	1
Otu0655	1	0	0	1	3	0	0	0	3	0	0	0	0	8	0	0	1	2	6	4	1	1	0	1	0	0	0	2	0	4	0	14	2	2	0	12	0	0	2	2	1	0	0	1	0	1	1	0	1
Otu0656	1	0	0	0	0	0	0	0	0	0	0	0	0	0	0	0	0	0	0	0	0	0	0	0	0	0	0	0	0	0	0	0	0	0	0	0	0	0	0	0	0	0	0	0	0	0	0	0	0
Otu0657	0	0	0	0	0	0	0	0	0	0	0	0	0	1	0	0	1	0	0	0	0	0	0	0	0	0	0	0	0	0	0	0	0	0	0	0	0	0	0	0	0	0	0	0	0	0	0	0	0
Otu0658	0	0	0	0	0	0	0	0	0	0	0	0	0	0	0	0	0	0	0	0	0	0	0	0	0	0	0	0	0	0	0	0	0	0	0	0	0	0	0	0	0	0	0	0	0	0	0	0	0
Otu0659	0	0	0	0	0	0	1	0	0	0	0	0	0	0	0	0	0	0	0	0	0	0	1	0	0	0	0	0	0	0	0	1	0	0	0	0	0	0	2	0	0	0	0	0	2	0	0	0	0
Otu0660	0	0	0	0	0	0	0	1	0	1	0	1	1	0	0	1	0	0	0	0	0	1	0	0	0	0	0	1	0	0	0	0	0	0	0	0	0	0	0	0	0	1	0	0	0	1	0	0	0
Otu0661	0	0	0	0	0	0	0	0	0	0	0	0	0	0	0	0	0	0	0	0	0	0	0	0	0	0	0	0	0	0	0	0	0	0	0	0	0	0	0	0	0	0	0	0	0	0	0	0	0
Otu0662	0	0	3	0	0	5	1	0	3	3	0	0	0	0	5	0	0	0	0	0	0	0	2	1	0	1	2	1	1	2	0	0	5	0	19	2	0	0	0	0	0	2	0	6	2	0	0	6	0
Otu0663	0	0	0	0	0	0	0	0	0	0	0	1	0	3	0	0	0	0	0	0	0	0	0	0	0	0	0	6	0	0	0	0	0	0	3	0	0	0	0	0	0	0	0	0	0	0	0	0	0
Otu0664	0	0	0	0	0	0	0	0	0	0	0	0	0	0	0	0	0	0	0	0	0	0	1	0	0	1	0	0	0	0	0	0	1	0	0	0	0	0	0	0	0	0	0	0	0	0	0	0	0
Otu0665	0	0	0	0	1	2	0	0	0	1	0	0	0	0	2	0	0	0	0	0	0	0	0	2	0	1	0	0	1	2	0	0	1	0	7	1	0	0	0	0	0	1	0	5	0	0	0	1	0
Otu0666	0	0	2	4	1	0	0	3	0	0	0	1	0	0	0	0	0	0	0	0	13	0	0	0	0	2	0	5	0	0	0	0	0	0	0	4	12	0	0	1	0	0	0	0	15	0	0	16	0
Otu0667	0	0	0	0	0	0	0	0	0	0	0	0	0	0	0	0	0	1	0	0	0	0	0	0	0	0	0	0	0	0	0	0	0	0	0	0	0	0	0	0	0	0	0	3	0	0	2	0	1
Otu0668	0	0	1	1	0	0	0	0	0	0	0	0	0	0	0	0	0	0	0	2	0	0	0	0	0	1	0	0	0	0	0	0	0	0	0	0	0	0	0	0	2	0	0	0	0	0	2	0	1
Otu0669	0	0	0	0	0	0	0	0	0	0	0	0	0	0	0	0	1	0	0	0	0	0	0	0	0	0	0	0	0	0	0	0	2	0	3	0	0	0	0	0	0	1	1	0	0	0	0	0	0
Otu0670	0	0	0	1	3	0	0	0	1	0	4	0	3	2	0	0	0	0	6	0	0	4	0	1	1	1	0	0	0	1	1	2	2	0	1	0	0	0	1	0	0	0	1	0	1	0	0	0	0
Otu0671	0	0	0	0	0	0	0	1	0	0	0	0	0	0	0	0	0	1	0	0	0	0	0	0	0	0	1	0	0	0	0	0	0	0	1	1	0	0	0	0	0	0	0	0	0	0	0	0	0
Otu0672	0	0	0	0	0	0	0	0	1	0	0	0	0	0	0	0	0	0	0	0	0	0	0	0	0	0	0	0	0	0	0	0	0	0	0	0	0	0	0	0	0	0	0	0	0	0	0	0	0
Otu0673	0	0	0	0	0	0	0	0	0	0	0	0	0	0	0	0	0	0	0	0	0	0	0	0	0	0	0	0	0	0	0	0	0	0	0	0	0	0	0	0	0	0	0	0	0	0	0	0	0
Otu0674	0	0	0	2	0	0	0	0	0	0	0	0	0	0	2	0	0	1	0	0	0	1	0	1	0	0	0	0	0	0	0	0	0	1	0	0	0	0	0	0	1	0	0	0	0	0	1	4	0
Otu0675	0	1	0	0	0	0	0	0	0	0	0	0	0	0	0	0	0	0	0	0	0	0	0	0	0	0	0	0	0	0	0	0	0	0	0	0	0	0	0	0	0	0	0	0	0	0	0	0	0
Otu0676	0	0	0	0	0	0	0	0	0	0	0	0	0	0	88	0	0	0	0	0	1	0	0	0	0	0	0	15	0	0	0	0	0	0	6	1	0	0	0	0	0	0	0	0	0	0	0	8	0
Otu0677	0	1	0	0	0	0	1	0	0	0	0	0	0	0	0	0	0	0	0	3	0	0	0	0	0	2	0	0	0	0	0	0	0	0	0	0	0	0	0	0	0	0	0	0	0	0	0	0	0
Otu0678	0	0	0	0	0	0	0	0	0	0	0	0	0	0	0	0	0	0	0	0	0	0	0	0	0	0	0	0	0	0	0	1	0	0	0	0	0	1	0	0	2	0	1	0	0	0	0	0	0
Otu0679	0	0	0	0	0	0	0	0	0	0	0	0	0	0	0	0	0	0	0	0	0	0	0	0	0	0	0	0	0	0	0	0	0	0	0	0	0	0	0	0	0	0	1	0	0	0	0	0	0
Otu0680	0	0	0	0	0	0	0	0	0	0	0	0	0	0	0	0	0	0	0	0	0	0	1	1	0	0	0	0	0	0	0	1	0	0	0	0	0	0	0	0	0	0	0	0	1	2	1	0	0
Otu0681	0	0	0	2	0	0	0	0	0	0	0	1	1	0	0	2	0	0	0	0	0	0	0	1	0	0	0	0	0	0	0	0	0	0	1	0	2	0	0	0	2	1	0	0	0	0	0	0	0
Otu0682	0	1	0	0	0	0	0	0	0	0	1	1	0	0	0	2	0	0	0	0	0	0	0	0	0	0	0	0	0	0	1	1	0	0	0	0	0	0	0	0	0	0	0	0	3	2	3	0	3
Otu0683	0	0	0	0	0	0	0	0	0	0	0	0	0	0	0	0	0	0	0	0	0	0	0	0	0	0	0	0	0	0	0	0	0	0	0	0	0	0	0	0	0	0	0	0	0	0	0	0	0
Otu0684	0	0	0	0	0	0	0	0	0	0	0	0	0	0	0	0	1	2	0	0	0	0	0	0	1	0	0	0	0	0	0	0	0	0	0	0	0	0	0	0	0	0	0	2	0	0	1	1	1
Otu0685	0	0	0	0	0	0	0	0	0	0	0	0	0	0	0	0	0	0	0	0	0	0	0	0	0	0	0	0	0	0	0	0	2	0	0	0	0	0	0	0	0	0	0	0	0	0	0	5	0
Otu0686	0	0	1	0	0	3	0	0	2	0	0	1	0	6	0	3	1	5	0	7	4	1	0	1	3	0	0	0	0	1	0	24	2	3	1	7	0	0	0	1	0	1	1	0	0	1	1	0	1
Otu0688	0	1	0	0	0	0	0	0	1	0	0	0	0	0	0	1	1	0	1	0	0	0	2	0	0	0	0	0	0	0	2	2	5	0	0	0	0	4	0	0	1	0	1	1	1	0	0	0	1
Otu0689	0	0	0	0	2	0	0	0	6	0	0	0	0	1	1	0	0	8	0	0	0	0	0	0	0	0	2	5	0	0	0	1	0	0	1	2	0	0	0	0	0	2	0	0	0	0	3	2	0
Otu0690	0	0	0	0	0	0	1	0	0	0	0	0	0	0	1	0	0	0	0	1	0	0	1	0	0	0	0	0	0	1	2	1	0	0	0	0	0	0	0	0	0	1	0	0	0	0	0	0	1
Otu0691	0	0	1	0	1	0	2	0	1	8	1	0	0	1	0	3	0	0	1	0	0	16	0	0	0	0	0	0	0	0	0	1	1	0	0	1	0	0	0	0	0	1	0	1	0	0	0	1	0
Otu0692	0	1	0	0	0	0	0	0	0	0	0	0	0	0	0	0	0	0	0	1	0	0	0	0	1	0	0	0	0	0	0	0	0	0	0	0	0	0	0	0	0	1	1	1	0	1	0	0	1
Otu0693	0	0	0	0	0	0	0	0	0	0	0	0	0	0	1	0	0	0	0	0	0	0	1	0	0	0	0	0	0	0	0	0	0	0	0	0	0	0	0	0	0	0	0	0	0	0	0	1	0
Otu0694	0	0	0	0	0	1	0	1	0	0	0	0	0	0	0	0	0	0	0	0	0	0	0	0	0	0	0	0	0	0	0	0	0	0	0	0	0	0	0	0	0	0	1	0	0	0	0	0	0
Otu0695	21	0	0	0	0	12	1	0	0	1	2	7	15	16	9	0	15	1	1	0	15	0	0	0	0	0	57	0	18	0	46	3	10	0	102	8	0	0	47	5	0	58	1	0	2	0	2	1	0
Otu0696	1	0	0	0	0	0	0	0	0	0	0	0	0	0	0	0	0	0	0	0	0	0	0	0	0	0	0	0	0	0	0	0	0	0	0	0	0	0	0	0	0	0	0	0	1	0	1	0	0
Otu0697	1	0	0	0	0	1	0	0	0	0	0	0	0	0	0	0	2	1	1	0	0	0	4	0	3	0	0	0	0	0	0	0	1	0	0	0	0	0	0	0	0	0	0	0	0	0	2	1	0
Otu0698	1	0	0	1	0	0	0	0	3	1	2	0	0	5	0	3	0	1	1	3	1	1	0	0	1	0	1	3	2	0	0	2	6	2	0	0	1	0	1	3	2	0	1	1	0	0	1	0	2
Otu0699	0	0	0	0	0	0	0	0	0	0	0	0	0	5	0	0	5	1	0	0	0	0	1	4	0	0	1	0	0	0	0	0	0	0	1	0	0	0	0	0	0	0	0	0	0	0	1	0	0
Otu0700	0	1	1	0	0	0	0	0	0	0	0	0	0	0	0	0	0	0	0	0	0	0	0	0	0	0	0	0	0	0	0	0	0	0	0	0	0	0	0	0	0	0	0	0	0	0	0	0	0
Otu0701	1	0	0	0	0	0	0	0	0	0	0	0	0	0	0	0	0	0	0	0	0	0	0	0	0	0	0	0	0	0	0	0	0	0	0	0	0	0	0	0	0	0	0	0	0	0	0	0	0
Otu0702	0	0	1	0	0	1	1	0	1	9	7	5	2	0	1	2	2	1	0	2	3	0	2	7	5	1	1	10	3	2	0	2	5	0	1	0	1	0	1	0	0	1	1	3	0	0	0	0	0
Otu0703	0	0	0	1	0	0	1	0	0	0	1	0	0	0	0	0	0	0	0	0	1	0	1	2	1	0	0	1	0	1	0	0	2	0	1	3	1	0	0	1	0	1	0	4	1	0	3	0	0
Otu0704	1	0	1	0	0	0	10	0	2	1	0	0	0	0	0	0	1	0	0	0	0	1	0	0	0	1	0	3	0	0	0	0	0	0	0	0	0	0	0	1	0	0	1	1	1	0	0	0	0
Otu0705	0	0	2	0	2	6	0	0	2	2	2	8	0	5	0	1	0	0	1	0	0	0	0	2	0	0	2	0	0	1	2	4	0	3	4	0	0	0	6	19	0	8	0	0	1	0	1	1	0
Otu0707	0	0	0	3	0	0	10	0	0	0	8	13	0	0	0	0	0	0	9	0	7	1	4	0	0	24	9	0	0	0	0	0	0	1	0	0	3	0	0	12	6	4	10	0	4	0	0	0	0
Otu0708	0	0	2	0	0	0	7	0	0	0	0	6	0	0	0	0	0	0	4	0	0	0	0	0	0	8	2	0	0	0	0	0	0	0	0	0	0	0	0	0	0	0	0	0	0	0	0	0	0
Otu0709	0	0	0	0	0	0	0	0	0	0	0	0	0	4	0	0	0	0	0	0	0	0	0	0	0	0	0	0	0	0	0	0	0	0	0	0	0	0	0	0	0	0	0	0	0	0	0	0	1
Otu0710	0	0	0	0	0	0	0	0	0	0	0	0	0	0	0	0	1	0	0	0	0	0	1	0	0	1	1	0	0	0	0	0	0	0	0	0	0	0	0	0	0	0	0	0	0	0	1	0	0
Otu0711	0	0	0	0	0	2	4	0	2	0	1	0	1	0	0	0	1	0	3	0	0	0	0	2	27	0	0	0	0	0	0	1	0	0	0	0	1	0	2	0	0	0	0	0	0	0	0	0	0
Otu0712	4	1	0	0	0	0	0	1	0	0	0	0	0	2	1	0	0	3	0	0	0	1	0	0	1	0	0	0	0	1	0	1	0	0	0	3	0	1	0	1	0	1	0	1	0	0	1	0	1
Otu0713	0	0	0	0	0	0	0	0	0	0	0	0	0	0	0	0	0	0	0	0	0	0	0	0	0	0	0	0	0	0	0	0	0	0	0	0	0	0	0	0	0	0	1	0	0	0	0	0	0
Otu0714	0	0	0	0	0	0	0	0	0	0	0	0	0	0	0	0	0	0	0	1	0	0	0	0	2	0	0	0	0	0	0	2	0	0	0	2	0	0	0	0	0	0	0	0	0	0	0	0	1
Otu0715	0	0	0	0	0	0	0	0	0	0	0	0	0	0	0	0	0	0	0	0	0	0	0	0	0	0	0	0	0	0	0	0	0	0	0	0	0	0	0	0	0	0	0	0	0	0	0	0	0
Otu0716	6	0	3	0	0	0	0	0	1	0	0	0	0	0	0	0	0	0	0	0	0	0	0	0	0	0	0	0	0	0	0	0	0	0	0	0	0	0	0	0	0	0	1	0	0	0	0	0	0
Otu0718	0	0	0	0	0	0	0	0	0	0	0	0	0	0	0	0	0	0	0	0	0	0	0	0	0	0	0	0	0	0	0	0	0	0	0	0	0	0	0	0	0	0	0	0	0	0	0	1	0
Otu0719	0	0	0	0	0	0	0	0	0	0	0	0	0	0	0	0	0	0	0	0	0	0	0	0	0	0	46	0	0	0	0	0	0	0	0	0	0	0	0	0	0	0	0	0	3	0	0	0	0
Otu0720	0	0	0	19	0	0	0	0	0	0	0	0	0	0	0	0	0	0	0	0	0	0	1	0	0	0	0	12	0	0	0	0	0	0	0	0	0	0	0	0	0	0	0	0	0	26	0	0	0
Otu0721	0	0	1	0	1	1	2	0	8	1	0	0	1	0	2	0	0	0	0	0	1	0	0	0	0	0	1	2	0	0	0	0	4	0	13	2	0	0	0	0	0	2	1	4	0	0	0	0	0
Otu0722	0	0	0	0	0	0	0	0	0	0	0	0	0	0	0	0	0	0	0	0	0	0	0	0	0	0	0	0	0	0	0	0	0	0	0	0	0	0	0	0	0	0	0	0	0	0	0	0	0
Otu0723	0	0	0	1	0	0	1	0	0	0	0	0	0	0	0	0	0	0	0	0	0	0	0	0	0	0	0	0	0	0	0	0	0	0	0	0	0	0	0	0	0	0	0	1	0	0	0	0	0
Otu0724	0	0	0	0	0	0	1	0	1	0	1	0	0	0	0	0	0	0	0	0	0	0	0	0	0	0	0	0	0	2	0	0	0	0	0	0	0	6	0	0	0	0	1	1	1	0	0	0	0
Otu0725	1	0	0	1	0	0	0	0	0	0	1	1	1	2	1	0	0	0	3	0	0	0	2	1	1	0	0	0	1	0	0	3	0	2	0	4	0	1	0	1	0	0	0	1	0	0	0	0	0
Otu0726	0	0	0	0	0	1	0	0	2	0	0	1	0	0	0	1	2	0	0	5	1	0	0	0	0	0	2	1	0	0	0	3	2	0	0	0	0	0	0	1	0	1	0	0	0	1	0	1	0
Otu0727	0	0	0	0	0	0	0	0	0	0	0	0	0	0	0	0	0	0	0	0	0	0	0	0	0	0	0	0	0	0	0	0	0	0	0	0	0	0	0	0	0	0	0	0	0	0	0	0	0
Otu0728	0	0	0	6	0	0	0	0	0	0	0	0	2	0	1	0	0	0	0	0	0	0	0	0	0	0	0	0	0	1	0	1	0	0	0	0	2	0	0	0	1	0	0	0	0	0	0	0	0
Otu0729	0	0	0	0	0	0	0	0	0	0	0	0	0	0	0	0	0	0	0	0	0	0	0	0	0	0	0	0	0	0	1	0	0	0	0	0	0	0	0	0	0	0	0	0	0	0	0	0	0
Otu0730	0	0	0	1	0	1	0	0	0	0	1	0	1	0	0	0	0	0	1	0	0	0	0	0	0	0	0	0	0	0	1	0	0	0	0	0	0	1	0	1	0	0	2	0	0	1	1	1	0
Otu0731	1	0	0	0	0	0	0	0	0	0	0	0	0	0	0	0	0	0	0	0	0	0	0	0	0	0	0	0	0	0	0	0	0	0	0	0	0	0	0	0	0	0	0	0	0	0	0	0	0
Otu0732	0	0	0	0	0	0	0	0	0	0	0	0	0	0	0	0	0	0	0	0	0	0	0	0	0	0	0	0	0	0	0	0	0	0	0	0	0	0	0	0	0	0	1	0	0	0	0	0	2
Otu0733	2	0	0	0	0	1	0	0	0	0	0	0	1	0	0	0	0	1	0	1	0	0	0	0	0	0	0	1	0	0	0	0	0	0	0	0	0	0	0	0	0	0	0	0	0	0	0	0	1
Otu0734	3	0	1	8	0	0	0	0	0	0	0	0	0	0	0	0	0	0	0	0	8	0	0	0	0	0	17	0	0	0	0	0	0	0	0	0	0	0	0	0	1	0	0	0	0	0	0	0	0
Otu0735	0	0	0	0	0	0	1	1	0	0	0	0	0	0	0	0	0	0	0	0	1	0	0	0	0	0	0	0	0	0	0	0	0	0	0	0	0	0	0	1	0	0	0	0	0	0	1	0	0
Otu0737	2	1	1	0	1	2	0	0	1	1	1	0	0	0	2	2	0	1	0	0	0	0	0	0	2	0	0	0	1	4	1	0	0	0	0	1	0	2	1	0	1	0	8	6	1	8	0	0	2
Otu0738	0	0	0	0	0	3	0	0	3	0	1	0	0	1	0	1	0	0	1	0	2	0	0	0	0	1	0	4	1	4	0	2	1	1	0	1	0	0	0	0	0	0	1	1	0	0	0	0	0
Otu0739	0	0	0	0	0	0	0	0	0	0	0	0	0	0	0	0	0	0	0	0	0	0	0	0	0	0	0	0	0	0	0	0	0	0	0	0	0	5	0	0	0	0	0	0	0	0	0	0	0
Otu0740	0	0	2	0	6	14	0	1	3	4	0	3	4	0	1	0	0	0	3	0	0	0	0	1	1	2	9	0	11	0	1	0	1	2	2	0	0	0	5	0	0	2	3	0	0	0	0	7	0
Otu0741	0	0	0	0	0	0	0	0	0	1	0	0	0	0	0	0	0	0	0	0	0	0	0	0	0	0	0	0	0	0	0	0	0	0	0	0	0	0	0	1	0	0	0	0	0	0	0	0	0
Otu0742	2	0	0	0	0	0	0	0	0	0	0	0	1	0	0	0	0	0	1	1	0	0	2	0	0	0	0	4	0	0	0	0	0	0	0	0	1	0	0	0	0	0	0	2	2	0	0	0	0
Otu0744	0	0	0	1	0	1	3	0	0	1	0	4	0	0	0	1	0	0	3	0	0	2	0	0	0	1	0	1	0	0	0	1	0	0	1	0	0	0	1	0	0	2	4	0	0	0	0	0	1
Otu0745	0	0	2	0	0	0	0	0	0	0	0	0	0	0	0	0	0	0	0	0	0	0	0	0	0	0	0	0	0	0	0	0	0	0	0	0	0	0	0	0	0	0	0	0	0	0	0	0	0
Otu0746	0	0	0	0	0	0	0	2	0	0	0	0	0	0	0	0	0	0	0	0	0	0	0	0	0	0	0	0	0	0	0	0	0	0	0	0	0	0	0	0	0	0	0	0	0	0	5	0	0
Otu0747	0	0	0	0	0	0	1	0	0	1	0	0	0	0	0	0	0	0	0	0	0	0	0	0	0	0	0	0	1	0	0	1	0	0	0	0	0	0	0	0	0	0	0	0	0	0	0	1	0
Otu0748	1	0	0	0	0	0	0	0	0	0	0	0	1	0	1	0	0	1	0	0	0	0	2	0	0	0	0	1	0	0	0	0	0	2	0	4	0	1	0	0	0	0	0	0	0	0	0	1	0
Otu0750	0	3	0	0	0	1	0	0	0	0	0	0	2	0	3	1	1	0	0	0	0	0	1	0	0	0	1	0	0	0	1	0	0	1	0	0	1	5	0	2	1	0	2	0	1	0	0	0	1
Otu0751	0	0	0	0	0	0	0	0	0	0	0	0	0	0	0	0	0	2	0	0	0	0	1	0	0	0	0	0	0	0	0	0	0	0	0	0	0	0	0	1	1	0	0	0	0	0	0	0	0
Otu0752	1	0	0	1	0	0	0	1	0	0	0	0	0	0	1	0	0	0	0	0	0	0	0	0	1	0	0	0	0	0	0	0	0	0	0	1	0	0	0	0	0	0	0	0	0	0	2	0	1
Otu0754	0	0	0	0	0	0	0	0	0	0	0	0	0	0	0	0	0	0	0	0	0	0	0	0	0	0	0	0	0	0	0	0	0	0	0	0	0	0	0	0	0	0	0	0	0	0	0	0	0
Otu0755	0	0	0	0	0	0	0	0	0	0	0	0	0	1	0	0	0	0	0	0	0	0	0	0	0	0	0	0	0	0	0	0	0	0	0	0	0	0	0	0	0	0	0	0	0	0	0	0	0
Otu0756	1	0	0	1	1	2	0	0	0	0	0	0	2	1	0	2	3	1	2	3	0	0	2	0	1	0	0	0	7	0	1	3	1	0	0	3	1	1	3	0	0	5	0	2	0	1	2	2	4
Otu0757	0	0	0	1	1	1	0	0	0	1	0	1	1	0	1	1	0	0	0	0	0	2	2	0	2	0	0	0	0	0	1	1	3	2	0	0	1	0	2	1	0	0	1	0	0	0	0	2	0
Otu0758	1	0	0	0	0	0	1	0	0	0	0	0	0	0	0	0	0	1	0	0	0	0	3	0	0	0	0	0	0	0	0	0	0	0	0	0	0	0	0	0	0	1	0	0	0	0	3	0	0
Otu0759	1	0	0	0	0	0	0	0	0	0	0	0	0	0	0	0	0	0	0	0	0	0	0	0	0	0	0	0	0	0	0	0	0	0	0	0	0	1	0	0	0	0	1	1	0	1	0	1	6
Otu0760	0	0	0	0	0	0	0	0	0	0	0	0	0	1	0	0	0	0	0	0	0	0	0	0	0	0	0	0	0	0	0	0	0	0	0	0	0	0	29	0	0	0	0	0	0	0	0	0	0
Otu0761	1	1	1	0	0	0	0	0	0	0	0	1	0	0	0	1	0	0	0	0	0	0	1	0	1	0	2	1	0	0	1	0	0	0	0	0	1	0	0	0	4	2	0	0	0	1	0	1	0
Otu0762	0	0	0	0	0	0	0	0	0	0	0	0	0	1	0	0	0	0	0	0	0	0	0	0	0	0	0	0	0	0	0	0	0	0	0	0	0	0	0	0	0	0	0	0	0	0	0	0	0
Otu0764	0	1	0	0	2	0	2	0	1	0	0	1	0	0	1	0	0	0	1	2	0	0	0	0	0	0	0	1	0	0	0	1	0	0	1	3	0	0	2	0	0	0	0	0	0	1	0	0	1
Otu0765	0	0	0	0	0	0	0	0	0	0	0	0	0	0	1	0	0	0	0	3	0	0	0	0	0	0	0	0	0	0	0	1	0	0	0	0	0	1	0	0	0	0	0	3	1	1	2	0	0
Otu0766	0	0	1	0	0	0	0	0	0	0	0	0	0	0	0	0	0	0	0	0	0	0	0	0	0	0	0	0	0	0	0	0	0	0	0	0	0	0	0	0	0	0	1	0	0	0	1	0	0
Otu0768	1	0	0	0	0	0	0	0	0	0	0	0	0	0	0	0	0	1	0	0	0	0	0	0	0	0	0	1	0	0	0	1	0	0	0	2	0	0	1	0	0	0	0	0	0	0	0	0	0
Otu0769	0	0	1	1	0	0	0	0	0	0	0	0	0	0	2	0	0	0	0	1	0	0	1	0	0	0	0	0	0	0	0	0	0	0	0	1	0	2	0	1	0	0	0	0	2	0	2	0	0
Otu0770	0	0	0	6	1	0	0	0	2	2	6	2	2	4	1	4	8	0	5	0	0	1	2	1	0	2	2	0	3	0	1	5	1	1	0	5	1	0	1	1	0	0	0	0	1	0	0	2	0
Otu0771	1	0	0	5	0	0	0	0	0	0	0	0	0	0	0	0	0	0	8	0	0	0	0	0	0	7	13	0	0	0	0	0	0	16	0	0	0	0	0	0	1	12	0	0	0	0	0	0	0
Otu0772	0	0	1	0	0	0	0	0	0	0	0	0	0	0	0	1	0	0	0	0	1	0	1	0	1	0	0	0	0	0	0	0	0	0	0	0	0	1	0	0	0	1	0	0	0	0	0	1	0
Otu0773	0	1	0	1	0	0	0	0	0	0	0	0	0	0	1	0	0	2	0	0	0	0	4	0	1	0	0	0	0	0	0	0	0	0	0	0	0	0	0	0	1	0	0	0	1	0	1	0	1
Otu0775	0	0	2	0	5	0	0	0	0	0	0	8	0	4	0	0	0	0	0	0	0	0	0	0	0	0	1	0	0	0	0	0	0	0	0	0	0	0	0	0	0	3	1	0	0	0	0	3	0
Otu0776	0	0	0	0	0	0	0	0	2	0	0	0	1	0	0	0	0	0	0	0	0	0	1	0	1	0	0	0	0	0	0	0	0	0	0	0	0	0	0	0	0	0	0	0	0	0	0	0	1
Otu0777	0	1	0	0	0	0	0	0	0	0	0	0	0	0	0	0	0	0	0	0	0	0	0	0	0	0	0	0	0	0	0	0	0	0	0	0	0	0	0	0	0	0	0	0	0	0	0	0	0
Otu0779	0	0	0	0	1	1	0	0	0	0	0	1	0	2	0	10	1	3	1	5	2	2	0	2	3	0	0	0	0	1	0	5	4	0	0	3	0	0	3	0	0	1	2	0	1	5	1	0	14
Otu0780	0	0	0	3	0	0	0	0	0	0	0	0	3	0	0	0	0	0	0	0	0	0	0	0	0	0	0	0	0	0	0	1	0	0	0	0	0	0	0	0	2	0	0	0	0	0	0	0	0
Otu0781	0	1	0	0	0	0	0	0	0	0	0	0	0	0	0	0	1	0	0	0	0	0	0	0	0	0	0	0	0	0	0	0	0	0	0	0	0	0	0	0	0	0	0	0	0	0	0	3	0
Otu0782	0	0	0	0	0	0	0	0	0	0	0	0	0	0	1	0	0	1	0	0	0	0	0	0	1	1	0	0	0	0	1	1	0	0	0	0	0	0	0	0	1	0	0	1	0	0	0	0	1
Otu0783	0	0	0	0	0	0	0	0	0	0	0	0	0	0	0	0	0	0	0	0	0	0	0	1	0	0	0	0	0	0	0	0	0	0	0	0	0	0	2	9	0	0	0	0	0	0	0	0	0
Otu0784	0	0	3	0	0	0	0	0	0	0	0	0	0	0	0	0	0	0	0	0	0	0	0	0	0	0	0	0	0	0	0	0	0	0	0	0	0	0	0	0	0	0	0	0	0	0	0	0	0
Otu0785	2	5	0	0	0	0	0	0	0	0	0	0	0	0	0	0	0	0	1	2	0	1	1	0	1	0	0	0	1	0	0	0	0	0	0	0	0	1	0	0	0	0	0	2	1	4	0	0	0
Otu0786	0	0	0	0	0	0	0	0	0	0	0	0	0	0	0	0	0	0	0	0	0	0	0	0	0	0	0	0	0	0	0	0	0	0	0	0	0	0	0	0	0	0	0	0	0	0	0	0	0
Otu0788	0	1	0	0	0	0	0	0	0	0	0	0	0	0	0	0	0	0	0	0	0	0	0	0	0	0	0	0	0	0	0	0	0	0	0	0	0	0	0	0	0	0	0	0	0	0	0	0	0
Otu0789	2	0	0	0	0	0	0	0	0	0	0	0	0	0	1	0	0	0	1	0	0	0	0	0	0	0	0	0	0	2	0	0	0	0	0	0	0	0	1	0	0	0	0	1	1	1	0	0	0
Otu0790	0	0	0	0	0	0	0	0	0	0	0	0	0	0	0	0	1	0	0	0	0	0	0	0	0	0	0	0	0	0	0	0	0	0	0	0	0	0	0	0	0	0	0	0	0	3	0	3	10
Otu0791	0	0	0	0	0	0	0	0	0	0	0	1	0	0	0	0	0	0	0	0	0	0	0	0	0	0	0	0	0	0	0	0	0	0	0	0	0	0	0	0	0	0	0	0	0	0	0	0	0
Otu0793	0	0	0	0	0	0	0	0	0	0	0	0	0	0	0	0	0	0	0	0	0	0	0	0	0	0	0	0	0	0	0	0	0	0	0	0	0	0	0	0	0	0	0	0	0	0	0	0	0
Otu0794	1	0	0	0	0	1	0	0	0	0	0	0	0	0	0	0	0	0	0	0	0	0	0	0	1	0	0	0	0	0	0	0	0	0	0	0	0	0	0	0	0	0	0	0	0	0	0	0	0
Otu0796	0	0	0	0	0	0	0	0	0	0	0	0	0	0	0	0	0	0	0	0	0	0	1	0	0	0	0	0	0	0	0	0	0	0	0	0	0	0	0	0	0	0	0	0	0	0	1	0	0
Otu0797	0	0	0	0	1	0	0	0	0	0	0	0	0	0	0	0	0	0	0	1	0	0	0	0	0	1	0	0	0	1	1	0	0	0	0	0	0	0	0	0	0	0	0	0	0	1	0	0	4
Otu0798	0	0	0	0	0	0	0	0	0	1	0	0	0	0	0	0	0	0	0	0	0	0	0	1	0	0	0	0	0	0	0	0	0	0	0	0	0	0	0	0	0	1	0	0	0	0	2	1	0
Otu0799	0	0	0	0	0	0	0	0	0	0	0	0	0	0	0	0	0	0	0	0	0	0	0	0	0	0	0	0	0	0	0	0	0	0	0	0	0	0	0	0	0	0	0	0	0	0	0	0	0
Otu0800	0	0	0	0	0	0	0	0	0	0	0	0	0	0	0	0	0	0	0	0	0	0	0	0	0	0	0	0	0	0	0	0	0	0	0	0	0	0	0	0	0	0	0	0	0	0	0	0	0
Otu0801	0	1	0	0	0	0	0	0	0	0	0	0	0	0	0	0	0	0	0	0	0	0	0	0	0	0	0	0	0	0	0	0	0	0	0	0	0	0	0	0	0	0	0	0	0	0	0	0	0
Otu0802	0	0	0	0	0	0	0	0	0	0	0	0	0	0	0	0	0	1	0	0	0	0	0	0	0	0	0	0	0	0	0	0	0	0	0	0	0	0	0	0	2	0	0	1	0	0	0	0	3
Otu0803	0	0	0	0	0	0	0	0	0	0	0	0	3	0	0	0	0	0	0	0	0	0	0	0	0	0	0	0	0	0	0	0	0	0	0	0	0	0	0	0	0	0	0	0	0	0	0	0	0
Otu0804	0	3	0	0	0	0	0	0	0	0	0	0	0	0	1	0	0	0	0	0	0	0	0	0	0	0	0	0	0	0	0	1	0	0	0	0	0	0	0	0	0	0	5	0	0	0	0	1	0
Otu0805	0	0	4	1	1	0	2	0	1	1	2	0	0	1	0	0	1	0	0	1	0	1	4	0	2	0	0	0	0	0	3	5	1	0	0	0	0	0	2	2	0	0	4	0	0	0	1	0	0
Otu0806	0	2	0	0	0	0	0	0	0	0	0	0	0	0	0	0	0	0	0	0	0	0	0	0	0	0	0	0	0	0	0	0	0	0	0	0	0	0	0	0	0	0	0	0	0	0	0	0	0
Otu0808	0	0	0	0	0	0	0	0	0	0	0	0	0	0	0	0	0	0	0	1	0	0	0	0	0	0	0	0	0	0	0	0	0	0	0	0	0	4	0	0	0	0	0	0	0	0	0	0	2
Otu0809	1	0	0	0	1	0	2	1	0	1	0	0	0	0	0	0	0	2	2	0	0	0	0	0	0	0	0	0	0	0	2	0	1	0	0	0	0	0	0	0	0	0	0	1	0	0	0	0	0
Otu0810	5	0	1	0	0	0	0	0	0	0	0	0	0	0	0	0	0	0	0	0	0	0	0	0	0	0	0	0	0	0	0	0	0	0	0	0	0	0	0	0	0	1	0	0	0	0	0	0	0
Otu0811	0	0	0	0	0	0	0	0	0	0	0	0	0	0	0	0	0	0	0	0	0	0	2	0	0	0	0	0	0	0	2	0	0	0	0	0	0	0	0	0	0	0	0	0	0	0	0	0	0
Otu0812	0	0	0	0	0	0	0	0	1	0	0	0	0	0	0	0	0	2	0	0	0	0	3	0	1	0	0	0	0	0	1	0	0	0	0	0	0	0	0	0	0	0	1	1	0	0	1	1	0
Otu0813	0	0	0	0	1	0	0	0	0	2	1	0	0	0	0	0	3	0	1	0	0	6	0	1	0	0	0	1	0	0	0	0	0	0	0	1	1	0	1	0	0	0	7	0	12	0	0	0	0
Otu0814	0	0	0	0	0	0	1	0	0	0	0	0	0	0	0	0	0	0	0	0	0	0	1	0	0	0	0	0	0	0	0	0	1	0	0	0	0	0	0	0	0	0	0	0	0	0	0	0	0
Otu0815	0	0	0	0	0	0	0	0	0	0	0	0	0	0	0	0	0	1	0	0	0	0	0	0	0	0	0	0	0	0	0	0	0	0	0	0	0	0	0	0	0	0	0	0	0	1	0	0	0
Otu0817	0	0	6	1	3	2	0	0	0	0	0	19	0	13	0	0	0	0	0	0	0	0	0	0	0	0	5	0	0	0	0	0	0	0	0	0	0	0	0	1	0	5	3	0	0	0	0	4	0
Otu0820	1	0	0	0	0	0	0	0	0	0	0	0	0	0	1	0	0	0	0	0	0	0	0	0	0	0	0	0	0	0	0	0	0	0	0	0	0	3	0	0	1	0	0	1	1	1	0	0	0
Otu0821	0	0	0	0	0	0	0	0	0	0	0	0	0	0	0	0	0	0	0	0	0	0	0	0	0	0	1	0	0	0	0	0	0	2	0	0	0	0	0	0	0	0	0	0	0	0	0	0	0
Otu0823	0	0	0	0	0	0	0	0	0	0	0	0	0	0	1	0	0	0	0	0	0	0	0	1	2	1	0	0	0	0	1	0	0	0	0	0	0	0	0	0	0	0	0	0	0	0	0	0	0
Otu0825	0	1	0	0	0	0	0	0	0	0	0	0	0	0	0	0	0	1	0	0	0	0	1	0	1	0	0	0	0	0	0	0	0	0	0	0	0	0	0	0	0	0	0	0	0	0	1	0	0
Otu0827	0	0	0	0	0	0	0	0	1	0	0	0	0	0	0	0	0	0	0	0	0	0	0	0	0	0	0	0	0	0	0	0	0	0	0	0	0	1	0	0	0	0	0	0	0	0	0	0	0
Otu0829	0	1	1	0	0	0	0	0	0	0	0	0	0	0	0	0	0	0	0	0	0	0	1	0	1	0	0	0	0	0	0	0	0	0	0	1	1	1	0	0	0	0	0	0	1	0	1	0	0
Otu0830	1	5	0	0	2	0	0	0	0	1	0	0	0	0	1	1	0	0	0	0	0	0	0	0	1	0	0	1	0	0	0	0	0	1	0	0	0	1	0	0	0	0	0	0	0	0	2	1	6
Otu0831	0	1	0	0	0	0	0	0	0	0	0	0	0	0	0	0	0	0	0	0	1	0	1	0	0	0	0	0	0	0	0	1	0	0	0	0	0	0	0	0	0	0	0	0	0	0	0	0	0
Otu0832	0	0	0	2	2	0	4	0	4	0	7	1	2	6	1	4	6	0	6	2	1	3	0	2	1	0	1	0	3	0	0	5	6	1	1	0	0	0	3	0	2	2	0	0	0	1	0	2	0
Otu0833	1	0	0	0	0	0	0	0	0	0	0	0	0	0	0	0	0	1	0	0	0	0	0	0	0	0	0	0	0	1	0	0	0	0	0	0	0	0	0	0	0	0	0	0	0	1	1	0	2
Otu0835	0	1	0	0	0	0	0	0	0	0	0	0	0	0	0	0	0	0	0	0	0	0	0	0	0	0	0	0	0	0	0	0	0	0	0	0	0	0	0	0	0	0	0	0	0	0	0	0	0
Otu0837	0	0	0	0	0	0	0	0	0	0	0	0	0	0	0	0	0	0	0	0	0	0	0	0	0	0	0	0	0	0	0	0	0	0	0	0	0	0	0	0	0	0	0	0	0	0	0	0	0
Otu0838	0	0	1	0	1	0	0	0	0	0	0	0	0	2	0	1	0	1	0	5	1	0	0	1	4	0	0	0	0	0	0	1	1	0	0	0	0	0	1	0	0	0	2	1	0	2	0	0	10
Otu0839	0	0	12	0	15	0	0	0	8	0	0	2	0	0	2	0	0	0	3	0	5	0	0	0	0	6	2	0	0	0	0	0	9	6	5	0	0	0	0	0	0	6	0	0	0	0	0	10	0
Otu0840	0	0	0	0	0	0	0	0	0	0	0	0	0	0	0	0	0	0	0	0	0	0	0	0	0	0	0	0	0	0	0	0	0	0	0	0	0	0	0	0	0	0	0	0	0	0	0	0	0
Otu0841	0	0	0	0	0	0	0	0	0	0	0	0	0	0	0	0	0	1	0	0	0	0	0	0	0	0	1	0	0	0	0	0	1	0	0	1	0	0	1	0	0	0	0	1	0	0	0	0	0
Otu0842	0	0	0	0	0	2	2	0	0	6	2	0	0	0	0	0	0	2	0	2	1	0	0	6	0	3	0	5	1	3	1	0	0	1	1	4	1	0	2	0	1	0	0	0	1	0	5	0	0
Otu0843	0	0	0	0	0	0	0	0	0	0	0	0	0	0	0	0	0	0	1	0	0	0	1	1	0	0	0	1	0	1	0	0	0	0	0	0	0	1	0	0	0	0	0	0	0	0	1	0	0
Otu0844	0	0	4	3	9	2	0	0	8	9	1	1	12	2	0	7	9	0	0	2	1	16	0	3	5	0	0	0	10	0	15	6	0	0	0	5	5	0	2	0	0	1	1	0	0	1	0	2	0
Otu0845	1	0	0	0	0	1	0	0	2	0	1	0	0	0	0	0	3	0	4	0	2	0	0	0	0	0	0	0	0	0	0	2	1	0	0	0	0	0	0	2	0	1	1	0	0	0	0	0	0
Otu0846	1	0	0	0	0	0	1	0	0	0	0	0	0	0	1	0	0	0	0	0	0	0	0	2	1	0	0	0	2	0	0	0	0	0	0	1	1	0	0	0	0	1	0	1	1	0	1	0	1
Otu0847	0	0	0	0	0	0	0	0	0	0	0	0	0	0	0	0	0	0	1	0	0	0	0	0	0	0	0	0	0	0	0	0	0	0	0	0	0	1	0	0	0	0	0	0	0	0	0	0	0
Otu0849	3	1	1	0	0	0	0	0	0	0	0	0	0	0	0	0	0	0	0	0	0	0	0	0	0	0	0	0	0	0	0	0	0	0	0	0	0	0	0	0	0	0	0	0	0	0	0	0	0
Otu0850	0	0	0	1	0	0	0	0	0	0	0	0	0	0	2	0	0	0	0	0	1	0	9	0	0	0	0	3	0	0	0	0	0	0	0	0	1	0	0	1	0	1	0	1	0	0	0	3	0
Otu0851	0	0	0	0	0	0	1	0	1	0	0	0	0	0	0	0	0	0	0	0	0	0	0	0	0	0	0	0	0	0	0	0	0	0	0	0	0	2	0	0	0	0	1	0	1	0	0	0	0
Otu0853	0	0	0	0	0	0	0	0	0	0	0	0	0	0	0	0	0	0	0	1	0	0	0	0	0	0	0	0	0	1	0	0	0	0	0	0	0	1	0	0	0	0	0	0	0	0	0	0	1
Otu0854	0	0	0	1	0	0	0	0	0	0	0	0	0	0	0	0	0	0	0	0	0	0	0	0	0	0	0	0	0	1	0	0	0	0	0	0	0	0	0	0	0	0	0	0	0	0	0	0	0
Otu0855	1	0	0	0	0	0	0	0	0	0	0	0	0	0	0	0	0	0	0	0	0	0	0	0	0	0	0	0	0	0	0	0	0	0	0	0	0	0	0	0	0	0	0	0	0	0	0	0	0
Otu0856	0	0	0	2	7	1	1	0	7	2	0	4	1	3	0	11	7	0	0	5	15	18	0	2	3	0	0	0	2	8	1	3	2	7	2	8	14	0	1	0	1	4	1	0	2	0	1	1	2
Otu0858	0	0	4	0	0	3	0	0	1	1	3	2	0	0	1	1	2	0	0	0	5	0	0	3	0	0	0	2	0	1	0	2	1	0	2	0	0	0	0	3	0	2	0	0	0	0	0	2	0
Otu0859	0	0	1	1	0	0	1	0	0	0	0	1	0	0	0	0	0	0	0	0	0	0	0	0	0	0	0	0	0	1	0	0	0	0	0	0	0	0	0	0	0	0	0	0	0	0	1	0	0
Otu0860	0	0	0	0	0	0	0	0	0	0	0	0	0	0	0	0	0	0	0	0	0	0	0	0	0	0	0	0	0	0	0	0	0	0	0	0	0	0	0	0	0	0	0	0	0	0	1	0	0
Otu0861	0	0	0	0	21	17	0	0	91	0	0	16	0	0	0	2	0	0	0	0	0	0	0	0	0	0	1	6	0	0	0	0	0	0	0	0	0	0	0	0	0	0	0	0	0	0	0	0	0
Otu0862	5	2	1	1	1	0	0	0	0	0	0	0	1	0	0	3	2	0	2	0	0	0	0	1	1	0	0	0	0	0	0	0	0	0	0	0	1	2	3	0	2	0	2	2	2	1	0	0	1
Otu0864	0	0	0	0	0	0	0	0	0	0	0	0	0	0	0	0	1	1	0	0	0	0	0	0	0	0	0	0	0	0	0	0	0	0	2	1	0	0	0	0	0	0	0	1	0	0	0	0	0
Otu0865	2	0	0	0	0	0	0	3	0	0	0	0	0	0	0	0	0	3	0	1	1	0	0	1	3	0	0	1	0	0	1	0	0	0	1	0	1	0	0	1	0	0	0	0	0	0	5	0	0
Otu0866	0	1	0	0	0	0	1	0	0	0	0	0	0	1	0	1	0	2	0	0	0	0	0	0	0	0	0	0	0	0	0	0	0	0	0	0	0	1	1	0	1	0	2	4	0	4	0	0	6
Otu0867	0	0	0	0	0	0	0	0	0	0	0	0	0	0	0	0	0	0	0	0	0	0	0	0	0	0	0	0	0	0	0	0	0	0	0	0	0	0	0	0	0	0	1	0	0	0	1	0	0
Otu0868	0	0	1	0	0	0	0	0	0	0	0	0	0	0	0	0	0	0	0	0	0	0	3	0	0	0	0	0	0	0	0	0	0	0	0	0	0	0	0	0	1	0	0	0	0	0	1	0	2
Otu0869	0	0	2	0	0	0	1	0	0	0	0	3	1	0	1	0	0	0	0	0	1	0	1	0	3	0	0	0	0	1	0	0	0	0	0	0	0	0	0	0	1	0	0	0	4	0	2	2	0
Otu0871	1	0	0	0	0	0	0	0	0	0	0	0	0	0	0	0	0	0	0	0	0	0	0	0	0	0	0	0	0	0	0	0	0	0	0	0	0	1	0	0	0	0	0	0	0	0	0	0	0
Otu0872	0	0	0	0	0	0	0	0	0	0	0	0	0	0	0	0	0	0	0	0	1	0	0	0	1	0	0	0	0	0	0	2	0	0	0	0	0	0	0	0	0	0	0	2	0	0	0	0	0
Otu0873	0	0	0	0	0	0	0	0	0	0	0	0	0	0	0	0	0	0	0	0	0	0	0	0	0	0	0	0	0	0	0	0	0	0	0	0	0	0	0	0	0	0	0	0	0	0	0	0	0
Otu0874	3	0	0	0	0	0	0	0	0	0	0	0	0	0	0	0	0	0	0	0	0	0	0	0	0	0	0	0	0	0	0	0	0	0	0	0	0	0	0	0	0	0	0	0	0	0	0	0	0
Otu0875	0	0	1	0	0	0	0	0	0	0	0	0	0	0	0	0	0	0	0	0	0	0	0	0	0	0	0	0	0	0	0	0	0	0	0	0	0	0	0	0	0	0	0	1	0	0	0	0	1
Otu0877	0	3	0	1	0	0	0	0	0	0	0	0	2	0	1	0	0	0	0	1	0	0	0	0	0	0	0	0	0	0	0	0	0	0	0	0	0	7	0	0	0	0	0	0	2	0	0	0	0
Otu0879	0	1	1	0	0	0	0	0	0	0	0	0	0	0	0	0	0	0	0	0	0	0	0	0	0	0	0	0	0	0	0	0	0	0	0	0	0	1	0	0	0	0	0	0	0	1	0	0	0
Otu0880	0	0	2	0	0	0	0	0	0	0	0	0	1	0	0	0	0	0	0	1	0	1	0	0	0	0	0	0	0	0	0	0	0	0	0	1	0	0	0	0	0	0	0	0	0	0	1	2	0
Otu0881	0	0	0	0	0	0	0	0	0	0	0	0	0	0	0	0	0	0	0	0	0	0	0	0	0	0	0	0	0	0	0	0	0	0	0	0	0	0	0	0	0	0	0	0	0	0	0	0	0
Otu0882	0	0	0	0	0	0	0	0	0	0	0	0	0	0	0	0	0	0	0	0	0	0	0	0	1	0	0	0	0	0	0	0	0	0	0	0	0	0	0	0	0	0	0	1	0	0	0	0	2
Otu0884	0	0	4	0	1	277	9	0	0	0	0	1	0	0	0	0	0	0	7	0	0	1	0	0	0	0	0	9	0	0	0	0	0	1	0	0	11	0	0	0	0	0	0	0	0	0	0	0	0
Otu0885	0	2	1	0	7	3	4	0	0	7	1	1	2	1	1	0	14	1	1	0	0	7	1	5	0	0	1	2	1	1	2	0	4	1	1	1	0	0	1	0	1	1	7	4	2	5	2	2	2
Otu0886	0	1	0	0	0	0	0	0	0	0	0	0	0	0	0	0	0	0	0	0	0	0	0	0	0	0	0	0	0	0	0	0	0	0	0	0	0	3	0	1	0	0	1	0	0	2	0	0	0
Otu0888	0	0	0	0	0	0	0	0	0	0	0	0	0	0	1	0	0	0	0	2	0	0	0	0	0	0	0	0	0	0	0	0	0	0	0	1	0	0	0	2	0	0	0	0	0	0	0	0	2
Otu0890	0	1	0	0	0	0	1	0	0	0	0	0	0	0	0	0	0	0	2	0	0	0	1	0	0	0	0	0	0	0	0	0	0	0	0	0	0	0	0	0	0	0	0	0	1	1	0	0	0
Otu0892	0	0	0	0	0	0	0	0	0	0	0	0	0	2	0	0	0	0	1	0	0	0	0	0	0	0	0	0	0	0	0	0	0	0	0	0	0	0	0	0	0	0	0	1	0	0	0	0	0
Otu0894	1	1	0	0	0	0	0	0	0	0	0	0	0	0	0	0	0	0	0	0	0	0	0	0	0	0	0	0	0	0	0	0	0	0	0	0	0	0	0	0	0	0	0	0	0	0	0	0	0
Otu0895	0	0	0	0	0	0	1	0	0	0	0	1	0	0	1	0	0	0	0	0	0	0	0	0	0	0	0	0	0	0	0	0	0	0	0	0	0	0	0	0	0	0	0	0	0	0	0	0	0
Otu0896	0	1	0	0	0	0	0	0	0	0	0	0	0	0	0	0	0	0	0	2	0	0	0	3	1	4	7	4	0	4	0	0	0	0	0	0	0	0	0	0	0	1	0	0	0	1	0	0	0
Otu0898	3	1	1	0	2	0	2	0	0	2	1	0	2	0	1	1	4	9	6	2	0	0	7	2	3	1	0	2	0	0	6	0	6	1	1	2	1	3	2	1	0	0	1	3	0	0	13	1	1
Otu0899	0	0	0	0	0	0	0	0	0	0	0	0	0	0	0	0	0	0	0	0	0	0	0	0	0	0	0	0	0	0	0	0	0	0	0	0	0	0	0	0	0	0	0	0	0	0	0	0	0
Otu0900	0	1	0	0	0	0	0	0	0	1	0	0	0	0	1	0	0	0	0	0	0	0	0	0	0	0	0	0	0	0	0	0	0	0	0	0	0	0	1	0	0	0	0	0	0	0	1	0	2
Otu0901	0	0	0	1	0	0	0	0	0	1	0	0	0	0	0	0	0	0	0	0	0	0	2	0	0	0	0	1	0	0	0	0	0	0	0	0	0	0	0	0	0	1	1	0	2	0	0	1	3
Otu0905	0	1	0	0	0	0	0	0	0	0	0	1	1	0	0	1	0	0	1	0	0	0	0	1	0	0	0	1	0	0	1	2	0	0	0	0	1	0	0	0	4	0	0	0	0	1	0	0	1
Otu0907	0	0	0	0	0	0	1	0	0	0	0	0	1	0	1	0	0	0	0	0	0	0	1	0	0	0	0	2	0	0	0	0	0	0	0	0	0	0	1	0	1	0	0	0	0	1	0	1	0
Otu0909	0	0	0	0	0	0	0	0	0	0	0	0	0	0	0	0	0	0	0	0	0	0	0	0	0	0	0	1	0	0	0	0	0	0	0	0	0	0	0	0	0	0	0	0	0	0	0	1	0
Otu0910	0	0	0	0	0	0	0	0	0	0	0	0	0	0	0	0	0	0	0	0	0	0	0	0	0	0	0	0	0	0	8	0	0	0	0	0	0	0	0	0	0	0	0	0	0	0	0	0	0
Otu0911	0	0	0	0	0	0	0	0	0	0	0	0	0	0	0	0	0	0	0	0	0	0	0	0	0	0	0	0	0	0	0	0	0	0	0	0	0	0	0	0	0	0	0	0	0	0	0	0	0
Otu0912	0	0	0	0	0	0	0	0	0	0	0	2	0	0	0	0	0	0	0	0	0	0	3	0	0	0	0	0	0	0	1	0	0	0	0	0	0	0	0	0	0	0	1	0	0	0	0	0	0
Otu0913	0	0	0	0	0	0	0	0	0	0	0	0	0	0	0	0	0	0	0	0	0	0	0	0	0	0	0	0	0	0	0	0	0	0	0	0	0	4	0	0	0	0	0	0	0	0	0	0	0
Otu0915	0	0	0	0	0	0	0	0	0	0	0	0	0	1	0	4	0	0	0	1	0	0	1	0	0	0	0	0	0	1	0	0	0	0	0	0	0	0	2	0	0	0	0	2	0	4	0	0	1
Otu0917	0	0	0	0	0	0	0	0	0	0	0	0	0	0	1	0	0	0	0	0	0	0	0	0	0	0	0	0	0	1	0	0	0	0	0	0	0	0	0	0	0	0	0	1	0	0	0	0	1
Otu0918	1	0	0	0	0	0	1	0	0	0	0	0	0	0	0	0	2	3	0	0	0	0	0	0	1	0	0	1	0	0	0	0	2	0	0	0	0	0	0	0	0	0	0	0	0	0	2	0	0
Otu0920	0	0	0	0	0	0	0	0	0	0	0	0	0	0	0	0	0	0	0	0	0	0	0	0	0	0	0	0	0	0	0	0	0	0	0	0	0	0	0	0	0	0	0	0	0	0	0	0	0
Otu0921	0	0	0	0	0	0	0	0	0	0	0	0	0	0	0	0	0	0	0	0	0	0	0	0	0	0	0	0	0	0	0	0	0	0	0	0	0	0	0	0	0	0	0	0	0	0	0	0	0
Otu0924	0	0	0	0	0	0	0	0	0	0	0	0	0	0	0	0	0	0	1	0	0	0	0	0	0	0	0	0	0	0	0	0	0	0	0	33	0	0	0	0	0	0	0	0	0	0	0	0	0
Otu0925	0	0	0	0	0	0	1	0	0	0	0	0	0	0	0	0	0	0	0	0	0	0	0	0	0	0	0	0	0	0	0	0	0	0	0	0	0	0	0	0	0	0	0	0	0	0	0	0	0
Otu0928	1	0	0	0	0	0	0	0	0	0	0	0	0	0	0	0	0	0	0	0	0	0	0	0	2	0	0	0	0	0	0	0	0	0	0	0	0	0	0	0	0	0	0	1	1	0	1	0	0
Otu0929	0	0	0	0	0	0	0	0	0	0	0	0	0	0	0	0	0	1	0	0	0	0	0	0	0	0	0	0	0	0	0	0	0	0	0	0	0	0	0	0	0	0	0	0	0	1	0	0	0
Otu0932	1	0	0	0	0	0	0	0	0	0	0	0	0	0	0	0	0	0	0	0	0	0	0	0	0	0	0	0	0	0	1	1	0	0	0	0	0	1	1	0	0	0	0	0	1	1	0	0	2
Otu0933	0	0	0	0	0	0	0	0	0	0	0	0	0	0	0	0	0	0	0	0	0	0	0	0	0	0	0	0	0	0	0	0	0	0	0	0	0	0	0	0	0	0	0	0	0	0	0	0	0
Otu0935	0	0	0	0	0	0	0	0	0	0	0	0	0	0	0	0	0	0	0	0	0	4	0	0	0	0	0	0	0	0	0	0	0	0	0	0	0	0	0	0	0	0	0	0	0	0	0	0	76
Otu0936	0	0	0	0	0	0	0	0	0	0	0	0	0	1	0	0	0	0	0	0	0	0	0	0	0	0	0	0	0	0	0	0	0	1	0	0	0	0	0	0	0	0	0	0	0	0	0	0	1
Otu0937	0	0	2	0	0	0	0	0	0	0	0	0	0	0	0	0	0	0	0	0	0	0	0	0	0	0	0	0	0	0	0	0	0	0	0	0	0	0	0	0	0	0	0	0	0	0	0	0	0
Otu0938	0	1	0	0	0	0	0	0	0	0	0	0	2	0	0	0	0	0	0	0	0	0	1	1	0	0	0	0	0	0	0	0	0	0	0	0	0	0	0	0	0	0	0	1	1	0	0	0	0
Otu0940	1	1	1	0	0	0	0	0	0	0	0	0	0	0	0	0	0	0	0	0	0	0	0	1	0	0	0	0	0	0	1	0	0	0	0	0	0	0	0	0	0	0	0	0	0	0	0	0	0
Otu0942	0	0	0	1	0	0	0	0	0	0	0	0	0	0	0	0	0	3	0	0	0	0	0	0	0	0	0	1	1	0	0	0	0	0	0	0	0	0	0	0	0	0	0	2	0	7	0	0	1
Otu0943	0	1	0	0	0	0	0	74	0	0	0	0	0	0	0	0	0	0	0	0	0	0	0	0	0	2	0	0	0	0	0	0	0	0	0	0	0	0	0	0	0	0	0	1	0	0	0	0	0
Otu0944	0	0	0	0	0	0	0	0	0	0	1	0	1	0	0	0	0	1	4	0	0	0	0	0	0	0	0	1	0	0	0	0	0	0	0	2	0	0	1	0	0	0	0	1	1	0	0	1	0
Otu0945	0	0	2	0	0	0	0	0	0	0	0	0	0	0	0	0	0	0	0	0	1	0	1	0	0	0	0	0	0	0	0	0	0	0	0	0	0	0	0	0	0	2	0	0	0	0	0	0	0
Otu0947	0	0	0	0	0	0	0	0	0	0	0	0	0	0	0	0	0	0	0	0	0	0	0	0	0	0	0	0	0	0	1	0	0	0	0	0	0	1	0	0	0	0	0	0	0	0	0	0	0
Otu0948	0	0	1	0	0	0	0	0	0	0	1	0	0	0	0	1	1	0	0	0	1	2	0	0	0	7	2	0	1	0	0	0	0	1	0	0	0	0	0	0	0	1	1	0	0	0	0	0	0
Otu0949	1	2	7	0	0	1	4	0	0	4	2	4	3	5	0	0	48	7	11	0	1	1	0	12	0	0	8	3	0	1	3	0	9	6	1	3	0	0	1	1	5	0	6	0	0	0	6	8	3
Otu0950	2	0	1	0	0	0	0	0	0	0	0	0	0	0	0	0	0	0	0	0	0	0	0	0	1	0	0	0	0	0	0	0	0	0	0	0	0	0	0	0	0	0	0	0	0	0	0	0	1
Otu0952	0	0	3	0	0	0	0	0	0	0	0	0	0	0	0	0	0	0	0	0	0	0	0	0	0	0	0	0	0	0	0	0	0	0	0	0	0	0	0	0	0	0	0	0	0	0	0	0	0
Otu0955	0	2	0	0	0	0	0	1	0	1	0	4	0	0	1	0	0	1	0	2	0	0	0	0	0	0	0	1	0	0	0	0	0	0	0	0	0	0	0	0	0	0	0	0	1	1	0	0	2
Otu0956	0	0	0	0	0	0	0	0	0	0	0	0	0	0	0	0	0	0	0	0	0	0	0	0	0	0	0	0	0	0	0	0	0	0	0	0	0	0	0	0	0	0	0	0	0	0	0	0	0
Otu0957	1	0	0	0	0	0	0	0	0	0	0	0	0	1	0	0	0	0	0	0	0	0	0	0	0	0	0	0	0	0	0	0	0	0	0	0	0	0	0	0	0	0	0	0	0	0	0	0	0
Otu0959	0	0	4	12	0	0	1	0	0	0	0	6	0	0	0	0	0	0	0	0	0	0	0	0	0	0	2	0	0	0	0	0	0	0	0	0	0	0	0	0	0	0	0	0	0	0	0	0	0
Otu0960	1	0	0	0	0	0	0	0	0	0	0	0	0	0	0	0	0	0	1	0	0	0	0	0	0	0	0	0	0	0	0	0	0	1	0	0	0	0	0	0	0	0	0	0	0	0	0	1	4
Otu0962	0	0	1	0	0	0	0	0	0	0	0	0	0	0	5	0	0	0	0	0	0	0	3	3	2	0	0	0	0	1	0	0	0	1	0	0	0	0	0	0	0	0	0	0	0	0	0	0	0
Otu0963	0	0	0	0	0	0	0	0	0	0	0	0	0	0	0	0	0	0	0	0	0	0	0	1	0	0	0	0	0	0	0	0	0	0	0	0	0	0	0	0	0	0	0	0	0	0	9	1	0
Otu0965	1	0	0	0	1	1	0	0	1	0	0	0	0	1	0	0	4	0	0	0	1	0	0	1	3	0	0	0	0	0	0	0	1	0	0	0	0	0	1	0	0	0	1	0	0	0	1	3	0
Otu0967	0	0	0	0	0	0	0	0	0	0	0	0	0	0	0	0	0	0	0	0	0	0	0	0	0	0	0	0	0	1	0	0	0	0	0	0	0	0	0	0	0	2	0	0	1	0	0	0	0
Otu0968	0	0	0	0	0	0	0	0	0	0	0	0	0	0	0	0	0	0	0	0	0	0	0	0	0	0	0	0	0	0	0	0	0	0	0	0	0	0	0	0	0	0	0	0	0	0	0	0	0
Otu0969	0	0	0	0	0	0	0	0	0	0	0	0	0	0	0	0	0	0	0	0	0	0	0	0	0	0	0	0	0	0	0	0	1	0	0	0	0	0	0	0	0	0	0	0	0	0	0	0	0
Otu0971	0	0	2	0	0	0	0	0	0	0	0	0	0	0	0	0	0	0	1	0	0	0	0	0	0	0	0	0	0	0	0	0	0	0	0	0	0	0	0	0	0	0	0	0	0	0	0	0	0
Otu0973	0	0	0	0	0	0	0	0	0	0	0	0	0	0	0	0	0	0	0	0	0	0	3	1	0	0	0	0	0	0	0	0	0	0	0	0	0	0	0	0	0	0	0	0	0	0	0	0	0
Otu0976	0	0	0	0	0	0	0	0	0	0	0	0	0	0	0	0	0	0	0	0	0	0	0	0	0	0	0	0	0	0	0	0	0	0	0	0	0	0	0	0	0	0	0	0	0	0	0	0	0
Otu0977	0	0	0	0	0	0	0	0	0	0	0	0	1	0	0	0	0	1	0	0	0	0	0	0	0	0	0	0	0	0	0	0	1	0	0	0	0	0	0	0	0	0	0	0	0	0	0	1	0
Otu0979	0	0	0	0	0	0	0	0	0	0	0	0	0	4	0	0	0	0	0	0	0	0	8	0	0	0	0	0	0	1	0	0	0	0	0	1	0	0	0	0	0	0	0	0	0	0	25	0	0
Otu0981	0	0	0	0	0	0	0	0	0	0	0	0	0	0	2	0	0	0	0	0	0	0	0	0	0	0	0	0	0	0	0	0	1	0	0	0	0	0	0	0	0	0	0	0	0	0	0	0	0
Otu0983	0	0	0	0	0	0	2	0	1	1	1	0	0	0	1	1	1	0	1	1	0	0	1	0	0	3	0	1	0	0	1	0	1	2	0	0	0	0	0	3	0	1	0	1	1	0	0	0	0
Otu0984	2	0	0	2	0	0	0	0	0	1	0	0	0	0	0	0	0	0	0	0	1	0	0	1	2	0	0	2	1	0	0	0	0	0	0	0	0	0	0	3	2	0	3	1	1	1	0	1	1
Otu0986	0	0	0	0	0	0	0	0	0	0	0	0	0	0	0	0	0	0	0	0	0	0	0	1	0	0	0	0	0	0	1	0	0	0	0	1	0	0	0	0	0	0	0	0	0	0	0	1	0
Otu0989	0	0	0	11	0	0	0	0	0	0	0	0	0	0	0	0	0	0	0	0	10	0	0	0	0	6	58	0	0	0	0	0	0	0	0	0	0	0	0	0	0	0	0	0	0	0	0	0	0
Otu0991	0	0	0	0	0	0	0	0	0	0	0	0	1	0	0	0	0	0	0	0	0	0	0	0	0	0	0	0	0	0	0	0	1	0	0	0	0	0	0	0	0	0	0	1	0	0	0	0	0
Otu0992	0	0	1	0	0	0	0	0	0	0	0	0	0	0	0	0	0	0	0	0	0	0	0	0	0	0	0	0	0	0	0	0	0	0	0	0	0	0	0	0	0	0	0	0	0	0	0	0	0
Otu0994	3	1	0	0	0	1	0	0	0	0	0	0	2	1	2	3	0	0	1	0	0	0	5	2	0	0	0	0	0	1	1	1	0	1	0	0	0	0	1	0	0	0	1	2	0	1	0	4	0
Otu0995	0	0	0	0	0	0	0	0	0	0	0	0	0	0	0	0	0	0	0	0	0	0	3	0	0	0	0	0	0	0	0	0	0	0	0	0	0	0	0	0	0	0	0	0	0	0	0	0	0
Otu0996	1	0	0	0	0	0	0	0	0	0	0	0	1	0	0	0	1	0	0	0	0	0	0	0	0	0	0	0	0	1	0	0	0	0	0	0	0	0	0	0	0	0	0	0	0	0	0	0	0
Otu0997	0	1	0	0	0	0	0	1	0	0	0	0	0	0	0	0	0	2	0	0	0	0	0	0	2	0	1	0	0	0	1	0	0	0	0	0	0	0	0	0	0	0	0	0	0	0	1	0	0
Otu1000	0	0	0	0	0	0	0	0	0	0	0	0	0	0	0	0	0	0	0	0	0	0	0	0	0	0	0	0	0	0	0	0	0	0	0	0	0	0	0	0	0	0	0	0	0	0	0	0	0
Otu1002	0	0	0	0	0	0	0	0	0	0	0	56	0	0	0	0	0	0	0	0	5	0	0	0	0	0	0	0	0	0	0	0	0	0	0	0	0	0	0	12	0	0	2	0	0	0	0	0	0
Otu1003	0	0	0	0	0	0	0	1	0	0	0	0	0	2	1	1	1	1	0	6	1	0	1	0	0	0	0	0	0	0	0	0	0	1	0	0	0	0	0	0	0	0	0	0	0	0	3	0	5
Otu1005	0	0	0	0	0	0	0	0	1	0	0	0	0	0	0	0	0	0	0	0	0	0	0	0	0	0	0	0	0	0	0	0	0	0	0	2	0	0	0	0	0	0	0	0	1	0	0	1	0
Otu1006	0	0	0	0	0	0	0	0	0	0	0	0	0	0	0	0	0	0	0	0	0	0	1	0	1	0	0	1	0	0	0	0	0	0	0	0	0	0	0	0	0	0	0	0	0	0	0	0	0
Otu1007	0	0	0	0	0	0	0	0	0	0	0	2	0	0	0	0	0	0	0	0	0	0	0	0	0	0	0	0	0	0	0	0	0	0	0	0	0	0	0	0	0	1	0	0	0	0	1	1	0
Otu1008	1	0	0	0	2	0	0	0	0	1	0	0	0	0	0	0	0	1	0	3	0	0	0	0	0	0	0	0	0	0	0	0	0	0	0	1	2	0	0	1	1	1	0	0	1	1	0	1	3
Otu1009	0	0	0	0	0	0	0	0	0	0	0	0	0	0	0	0	0	0	0	0	0	0	0	0	0	0	0	0	0	0	0	0	0	0	0	0	0	0	0	0	0	0	0	0	0	0	0	0	0
Otu1010	0	0	0	0	30	0	0	0	0	0	0	0	0	0	0	0	0	0	0	0	0	0	0	0	0	0	0	0	0	0	0	0	0	0	0	0	0	0	1	0	0	0	0	0	0	0	0	0	0
Otu1011	0	0	0	0	0	0	0	4	0	0	0	0	0	0	2	0	0	0	0	0	0	0	0	1	0	0	0	0	0	0	0	0	0	1	1	0	0	0	0	0	0	0	0	0	0	0	0	0	0
Otu1013	0	0	0	0	0	0	0	2	0	0	0	2	0	0	1	1	0	0	1	1	0	0	0	0	0	0	0	0	0	0	0	0	0	0	0	0	1	0	0	0	0	0	0	0	0	0	1	0	0
Otu1014	0	1	0	0	1	0	0	0	0	0	0	0	0	0	0	0	0	0	1	0	1	0	1	0	0	0	0	0	0	0	0	0	0	0	0	0	0	6	1	0	0	0	0	0	3	0	0	0	0
Otu1018	0	0	0	0	0	0	0	0	0	0	0	0	0	0	0	0	0	0	0	0	0	0	0	5	0	0	0	0	0	0	1	0	0	0	0	0	0	0	0	0	0	0	0	0	0	0	2	0	0
Otu1019	0	0	0	0	13	1	0	0	0	2	3	0	0	0	0	0	1	0	7	0	0	0	0	0	0	0	0	0	0	0	0	0	1	0	0	23	0	0	0	0	0	0	0	0	0	1	0	2	0
Otu1021	0	0	0	0	0	0	0	0	0	0	0	0	0	0	0	0	0	1	0	0	0	0	0	1	1	0	1	0	0	0	0	0	0	0	0	1	0	0	0	0	0	0	0	0	0	0	1	0	0
Otu1022	0	0	0	0	0	0	0	0	0	0	0	0	0	0	0	0	0	0	0	0	0	0	0	0	0	0	0	0	0	0	0	0	0	0	0	0	0	0	0	0	0	0	0	0	0	0	0	0	0
Otu1023	0	0	1	0	0	0	0	0	0	0	0	0	0	0	0	0	0	0	0	0	0	0	0	0	0	0	0	0	0	0	0	0	0	0	0	0	0	0	0	0	0	0	0	0	0	0	0	0	0
Otu1024	0	0	0	0	1	2	1	0	0	3	1	0	0	5	0	0	2	0	0	0	0	1	0	1	0	0	0	1	0	0	0	0	0	0	0	3	0	0	1	0	0	0	1	0	0	0	0	0	2
Otu1025	0	0	0	0	0	0	0	0	0	0	0	0	0	0	0	0	0	1	0	0	0	0	0	0	0	0	0	0	0	0	0	0	0	0	0	0	0	0	0	0	0	0	0	0	0	0	0	0	1
Otu1027	0	0	0	0	0	0	0	0	0	0	0	1	0	0	0	2	0	0	0	2	1	0	0	1	0	0	0	0	0	0	0	1	0	0	0	0	0	0	0	0	0	1	1	0	0	1	3	0	4
Otu1029	0	0	0	0	0	0	0	0	0	0	0	0	0	0	0	0	0	0	0	0	0	0	0	0	0	0	0	0	0	0	0	0	0	0	0	0	0	0	0	0	0	0	0	0	0	0	0	0	0
Otu1030	0	0	2	1	1	0	4	0	1	5	0	1	0	0	0	0	3	0	0	0	0	0	0	5	5	3	5	6	1	1	0	4	5	1	1	1	0	0	0	2	1	0	2	0	1	0	0	1	0
Otu1032	0	0	0	0	0	0	0	0	0	0	0	0	0	0	0	0	0	1	0	0	0	0	0	0	0	0	0	0	0	0	0	0	1	0	0	0	0	0	0	0	0	0	0	0	0	0	2	0	0
Otu1034	0	0	0	0	0	0	0	0	0	0	0	0	0	0	0	0	0	3	0	0	0	0	0	0	0	0	0	0	0	0	0	0	0	0	0	0	0	0	0	0	0	0	0	0	0	0	0	0	0
Otu1037	0	0	0	0	0	1	0	1	0	0	0	0	0	0	1	2	0	0	0	0	0	0	0	1	0	0	1	1	0	0	0	0	1	0	0	0	0	0	0	1	0	0	0	0	0	0	1	0	0
Otu1040	0	0	0	0	0	1	0	0	0	0	0	0	0	0	1	0	0	0	0	0	0	0	0	0	0	0	0	1	0	0	0	0	0	1	0	0	0	0	0	0	0	0	0	0	2	0	0	0	0
Otu1041	0	0	0	0	0	85	0	0	0	0	0	3	0	9	1	0	0	0	0	0	0	0	0	0	0	0	0	0	0	0	0	0	0	0	0	0	0	0	0	0	0	0	0	0	0	0	0	0	0
Otu1043	0	0	0	0	0	0	0	0	0	0	0	0	0	0	0	0	0	0	0	0	0	0	0	0	0	0	0	0	0	0	0	0	0	0	0	0	0	0	0	0	0	0	0	0	0	0	0	0	0
Otu1044	0	1	1	0	0	0	0	0	0	0	0	0	0	0	0	0	0	1	0	0	0	0	1	0	0	0	0	1	0	0	0	2	0	0	0	0	0	0	0	0	0	0	0	0	3	0	1	0	0
Otu1047	0	0	0	0	0	0	0	0	0	0	0	0	0	0	0	0	0	0	0	0	0	0	0	0	0	0	0	0	0	0	0	0	0	0	0	0	0	0	0	0	0	0	0	0	0	0	0	0	0
Otu1052	0	0	0	0	0	0	0	0	0	0	0	0	1	0	0	0	0	0	0	0	0	0	0	0	14	0	0	0	0	0	0	2	0	0	0	0	0	0	0	0	0	0	0	0	0	0	0	0	0
Otu1053	0	0	0	0	0	0	0	0	0	0	0	0	0	0	0	0	0	0	0	0	0	0	1	0	0	0	0	0	0	0	0	0	0	0	0	0	0	0	0	0	0	0	0	0	0	0	0	0	0
Otu1054	0	0	3	0	0	0	2	1	1	6	2	0	1	0	0	0	2	1	0	0	0	2	0	1	2	3	3	1	1	1	0	1	2	0	1	0	0	0	0	0	0	1	0	1	0	0	0	1	0
Otu1057	0	0	0	0	0	0	0	0	0	0	0	22	0	0	0	0	0	0	0	0	30	0	0	0	0	0	47	0	0	0	0	0	0	0	0	0	2	0	0	0	0	0	0	0	9	0	0	0	0
Otu1059	0	0	4	5	0	0	0	0	0	0	0	0	0	0	0	0	0	0	2	1	2	1	0	0	2	3	3	0	0	0	0	0	0	11	0	0	0	0	0	0	0	0	0	0	0	0	0	0	0
Otu1061	0	0	0	0	0	0	0	0	0	0	0	0	0	0	0	0	0	0	0	0	0	0	0	0	0	0	0	0	0	0	0	0	0	0	0	0	0	0	0	0	0	0	0	0	0	0	0	0	0
Otu1064	0	0	0	0	1	0	0	0	0	0	0	0	0	0	0	0	2	0	0	0	0	0	0	0	0	0	0	0	0	0	0	0	0	0	0	0	1	0	0	0	0	0	0	0	0	0	0	0	0
Otu1067	0	0	0	0	0	0	0	0	0	0	0	0	0	0	0	0	0	0	0	0	0	0	0	0	0	0	0	0	0	0	0	0	0	0	0	0	0	0	0	0	1	0	0	0	0	0	0	0	0
Otu1069	0	0	1	0	0	0	0	0	0	0	0	0	0	0	0	0	0	0	0	0	0	0	0	0	0	0	0	0	0	0	0	0	0	0	0	0	0	0	0	0	0	0	0	0	0	0	0	0	0
Otu1070	0	0	0	0	0	0	0	0	0	0	0	0	0	0	0	0	0	0	0	0	0	0	0	0	0	0	0	0	0	0	0	0	0	0	0	0	0	0	0	0	0	0	0	0	0	0	0	0	0
Otu1071	0	0	0	0	0	0	0	0	0	0	0	0	0	0	0	0	0	0	0	0	0	0	0	0	0	0	0	0	0	0	0	0	0	0	0	0	0	0	0	0	0	0	0	0	0	0	0	0	0
Otu1072	0	0	0	8	0	0	1	0	0	0	0	0	0	0	0	0	0	0	0	0	0	0	1	0	1	6	22	0	0	0	0	0	0	0	0	0	0	1	0	0	0	0	0	0	0	0	0	0	0
Otu1075	0	0	2	0	1	1	0	0	5	0	0	1	0	0	1	0	0	2	0	3	0	1	0	1	6	0	0	1	1	4	0	3	0	0	1	4	0	0	0	0	1	1	0	18	0	4	0	3	0
Otu1077	0	0	0	0	0	0	0	0	1	0	0	0	0	0	0	0	0	0	0	0	0	0	0	0	1	0	0	0	0	0	0	0	0	0	0	0	0	0	0	0	0	0	0	0	0	0	0	0	0
Otu1079	0	1	0	0	0	0	0	0	0	0	0	0	0	0	0	0	0	0	0	1	0	0	0	0	1	0	0	1	0	1	0	0	0	0	0	0	0	0	0	0	0	0	0	0	0	0	0	0	2
Otu1080	0	0	0	0	0	0	0	0	0	0	0	0	0	0	0	0	0	0	0	0	0	0	0	0	0	0	0	0	0	0	0	0	0	0	0	0	0	0	0	0	0	0	0	0	0	0	0	0	0
Otu1082	0	1	0	0	0	0	0	0	0	0	0	0	0	0	0	0	0	0	0	0	0	0	0	0	0	0	0	0	0	1	0	0	0	0	0	1	0	1	0	1	0	0	0	0	1	0	1	0	1
Otu1083	1	0	0	0	0	0	0	0	0	0	0	0	0	0	0	0	0	1	0	0	0	0	0	0	0	0	0	1	0	0	0	0	0	0	0	0	0	0	0	0	0	1	1	0	0	2	0	1	0
Otu1084	0	0	0	0	0	0	0	0	0	0	0	0	0	0	0	0	0	0	0	0	0	0	0	0	1	19	31	0	0	0	0	0	0	0	0	0	0	0	0	0	0	0	0	0	0	0	0	0	0
Otu1088	0	0	0	0	0	0	0	0	0	0	1	1	0	0	0	0	0	0	0	0	2	0	0	0	0	12	19	0	0	0	0	0	0	2	0	0	0	0	0	0	0	0	0	0	0	0	0	0	0
Otu1089	0	0	0	0	0	0	0	0	0	0	0	0	0	0	0	0	0	0	0	0	0	0	0	0	0	0	0	0	0	0	0	0	0	0	0	0	0	0	0	0	0	0	0	0	0	0	0	0	0
Otu1090	0	0	0	0	0	0	0	0	0	0	0	0	0	0	0	0	0	0	0	0	0	0	0	0	0	0	0	0	0	1	0	0	0	0	0	0	0	0	0	0	0	0	0	0	0	1	0	0	0
Otu1092	1	1	1	2	0	2	0	0	2	1	1	0	0	1	0	3	0	0	1	0	2	0	0	2	2	0	0	0	2	1	0	0	0	5	1	0	0	0	1	0	0	1	1	3	1	2	2	2	2
Otu1093	0	0	1	0	0	0	0	1	0	0	0	0	0	0	0	0	0	0	0	0	0	0	1	0	1	0	0	0	0	0	0	0	0	0	0	0	0	0	0	0	0	0	0	0	0	0	1	1	0
Otu1096	2	0	1	0	0	0	1	0	0	0	1	0	0	0	0	1	1	0	0	0	0	0	0	0	1	0	0	0	0	0	0	0	1	1	0	0	0	0	1	0	0	0	1	1	1	3	0	1	0
Otu1099	0	0	0	0	0	0	0	0	0	0	0	0	0	0	0	0	0	1	0	0	0	0	0	0	0	0	0	0	0	0	0	0	0	1	0	0	0	1	0	0	0	0	0	0	0	0	1	0	1
Otu1100	0	0	0	0	0	0	0	0	0	0	0	0	0	0	0	0	0	0	1	0	0	0	0	0	0	0	0	0	0	0	0	0	0	0	0	0	0	0	0	0	0	0	0	1	0	0	0	0	1
Otu1101	0	1	0	0	0	0	0	0	0	0	0	0	0	0	0	0	0	1	0	0	0	0	0	0	0	0	0	0	0	0	0	1	0	0	0	0	0	1	0	0	0	0	0	0	0	2	1	0	1
Otu1103	0	0	0	0	0	0	1	0	0	0	0	0	0	0	0	0	0	0	0	0	0	0	0	0	0	0	1	0	2	0	0	0	0	0	0	1	0	0	0	0	1	0	1	1	0	1	1	0	0
Otu1104	0	0	0	0	0	0	0	0	0	0	0	0	0	0	0	0	0	0	0	0	0	0	0	0	0	0	0	0	0	0	0	0	0	0	0	0	0	0	0	0	0	0	0	0	0	0	0	0	0
Otu1106	0	0	2	2	2	5	0	0	1	0	0	1	0	1	3	0	0	0	0	1	0	0	0	0	0	0	1	0	2	0	0	0	0	2	0	0	0	0	4	0	0	0	1	0	0	0	0	1	0
Otu1108	0	0	0	0	0	0	0	0	0	0	0	0	0	0	0	0	0	0	0	0	0	0	0	0	0	0	0	0	0	0	0	0	0	0	0	0	0	0	0	0	0	0	0	1	0	0	0	0	0
Otu1109	1	0	0	0	0	0	0	0	0	0	0	0	0	0	0	0	0	0	0	0	0	0	0	0	0	0	0	0	0	0	0	0	0	0	0	0	0	0	0	0	0	0	0	0	0	0	0	0	0
Otu1111	0	0	0	0	0	0	0	0	0	0	0	0	1	0	2	0	0	0	0	0	0	0	3	0	0	0	0	0	0	0	0	0	0	0	0	0	0	1	0	0	0	0	0	0	1	1	0	0	0
Otu1116	0	0	0	0	0	0	0	0	0	0	0	0	0	0	0	0	0	0	0	0	0	0	0	0	0	0	0	0	0	0	0	0	0	0	0	0	0	0	0	0	0	0	0	0	0	0	0	0	0
Otu1120	0	0	0	0	0	0	0	0	0	1	0	0	0	0	1	0	0	0	0	0	0	0	0	0	1	0	0	0	0	0	0	0	0	0	1	1	0	0	0	0	0	1	0	0	0	0	1	0	0
Otu1126	0	0	0	0	5	3	0	0	3	0	0	1	0	0	0	0	1	0	1	0	0	1	0	0	2	0	2	0	2	3	1	0	3	1	0	0	9	0	2	1	3	0	0	0	0	0	0	0	0
Otu1129	0	0	0	0	0	0	0	0	0	0	0	0	0	0	0	0	0	0	0	0	0	0	0	0	0	0	0	0	0	0	0	0	4	0	0	0	0	0	0	0	0	0	0	1	0	0	0	1	0
Otu1130	0	0	0	0	0	0	0	0	0	0	0	0	0	0	0	0	0	0	0	0	0	0	0	0	0	0	0	0	0	0	0	0	0	0	0	0	0	0	0	0	0	0	0	0	0	0	0	0	0
Otu1139	0	0	0	0	0	0	0	0	0	0	0	0	0	0	0	0	0	0	0	0	0	0	0	0	0	0	0	0	0	0	0	0	0	0	0	0	0	0	0	0	0	0	0	0	0	0	0	0	0
Otu1140	0	0	0	0	0	0	0	0	0	0	0	0	0	0	0	0	0	1	0	0	0	0	0	0	0	0	0	0	0	0	0	0	0	0	0	0	0	1	0	0	1	0	0	0	0	0	0	0	0
Otu1141	2	1	0	0	0	0	0	0	0	0	0	0	0	0	1	0	0	0	0	1	0	0	0	0	0	0	0	0	0	0	0	0	0	0	0	0	0	1	0	0	0	0	1	0	0	2	0	0	0
Otu1150	0	0	1	0	0	0	23	0	0	1	0	0	0	0	0	0	0	0	0	2	2	0	0	4	0	0	1	9	0	4	0	0	0	0	0	0	7	0	1	1	2	11	0	0	0	0	0	0	0
Otu1153	0	0	0	0	0	0	0	0	0	0	0	0	0	0	0	0	0	4	0	0	1	0	1	0	0	0	0	0	0	0	0	0	0	0	0	0	0	0	0	0	0	0	0	1	0	1	1	0	1
Otu1156	0	0	0	0	4	0	0	0	4	0	0	0	0	0	0	0	1	0	0	0	0	0	0	0	0	0	0	0	0	0	0	1	0	0	1	0	0	0	0	0	0	0	2	1	0	0	1	0	0
Otu1157	0	0	0	0	0	0	0	0	0	0	0	0	0	0	0	0	1	0	0	0	0	0	0	0	0	0	0	0	0	0	0	0	0	0	0	0	0	0	0	0	0	0	0	0	0	0	0	0	1
Otu1158	0	0	0	0	0	0	0	0	0	0	0	0	0	0	0	0	0	0	0	0	0	0	0	0	1	0	0	0	0	0	1	0	0	0	0	0	0	1	0	0	0	0	0	1	0	0	0	0	0
Otu1160	0	0	0	0	0	0	0	0	0	0	0	0	0	0	0	0	0	0	0	0	0	0	0	0	0	0	0	0	0	0	0	0	0	0	0	0	0	0	0	0	0	0	0	0	0	0	0	0	0
Otu1161	1	0	3	4	3	3	4	0	4	2	2	0	3	1	2	0	0	0	0	1	1	1	8	2	0	0	4	0	2	1	5	4	2	0	1	1	0	0	9	6	2	1	5	0	4	0	1	5	0
Otu1162	0	0	0	0	1	6	1	0	0	0	0	1	1	0	0	1	1	0	0	0	1	1	0	0	0	0	0	0	0	0	0	6	0	1	0	0	0	0	1	0	0	0	0	0	0	0	0	0	0
Otu1164	0	1	0	0	0	0	0	0	0	0	0	0	0	0	0	0	0	0	1	0	0	0	0	0	0	0	0	0	0	0	0	0	0	0	0	0	0	0	0	0	0	0	0	0	0	0	0	0	0
Otu1166	0	0	0	0	0	0	0	0	0	0	0	0	0	0	0	0	0	0	0	0	0	1	0	0	0	0	0	4	0	0	0	6	0	0	0	0	0	0	0	0	0	0	0	0	0	0	0	0	0
Otu1174	0	0	0	0	0	0	0	0	0	0	0	0	0	0	0	0	0	0	0	0	0	0	0	0	0	0	0	0	0	0	0	0	0	0	0	0	0	0	0	0	0	0	0	0	0	0	0	0	0
Otu1175	0	0	1	0	0	0	0	0	0	0	0	0	0	0	1	0	0	0	0	0	0	0	0	0	0	0	0	0	0	0	0	0	0	0	0	0	0	0	0	0	0	0	0	0	0	0	0	0	0
Otu1177	0	0	0	0	0	0	0	0	0	0	0	0	0	0	0	0	0	0	0	0	0	0	0	0	0	9	0	0	0	0	40	0	0	0	1	1	0	0	1	0	0	0	0	0	0	0	0	8	0
Otu1179	0	1	0	0	0	0	1	0	2	0	0	0	1	1	1	0	0	0	0	0	0	0	0	0	1	0	0	0	0	0	0	0	0	0	0	0	1	2	1	0	0	0	0	0	0	0	0	0	0
Otu1182	1	0	1	0	0	0	0	0	0	0	0	0	0	0	1	0	0	0	0	0	0	0	0	0	0	0	1	0	0	0	0	0	0	4	0	0	0	0	0	1	0	0	0	0	0	0	0	0	0
Otu1186	0	0	0	0	0	0	0	0	0	0	0	0	0	0	0	1	0	0	0	0	0	0	0	0	0	0	0	0	0	0	0	0	0	0	1	0	0	0	0	0	0	0	0	0	0	0	0	0	0
Otu1188	0	0	0	0	0	0	0	0	0	0	0	0	0	0	0	0	0	0	1	0	0	0	1	0	0	0	0	0	0	0	0	0	0	0	0	0	0	0	0	0	0	1	0	0	0	0	0	0	1
Otu1194	0	0	1	0	0	4	0	0	3	4	2	1	0	0	2	2	0	0	1	0	2	0	1	0	1	1	0	2	10	0	0	0	0	0	5	1	0	0	0	1	1	1	1	0	2	0	0	3	0
Otu1195	1	0	0	0	0	0	0	0	0	0	0	0	0	0	0	0	0	0	0	0	0	0	0	0	0	0	0	0	0	0	0	1	0	0	0	0	0	0	0	0	0	0	0	0	0	0	0	0	0
Otu1202	0	0	0	3	0	0	0	0	0	0	0	0	0	0	0	3	0	0	0	1	0	1	0	0	0	0	0	0	0	2	1	1	0	0	0	0	0	0	0	0	0	0	0	1	0	1	1	0	0
Otu1203	0	0	0	0	0	0	0	0	0	0	0	0	0	0	0	0	0	0	0	0	0	0	0	0	0	0	0	0	0	0	0	0	0	0	0	0	0	0	0	0	0	0	0	0	0	0	0	0	0
Otu1206	0	0	12	0	0	0	16	0	0	0	16	6	0	0	0	0	0	0	0	0	0	0	0	0	0	0	8	0	0	0	0	0	0	0	0	0	2	0	0	0	0	5	2	0	5	0	0	0	0
Otu1207	0	0	0	0	0	0	0	0	0	0	0	0	0	0	0	0	0	0	0	0	0	0	0	0	0	0	0	0	0	0	0	0	0	0	0	0	0	0	0	0	0	0	0	0	0	0	0	0	0
Otu1210	0	0	0	0	0	0	1	0	7	0	5	0	0	0	0	0	0	0	0	0	0	1	0	0	0	0	12	0	0	0	0	0	28	0	0	0	9	0	1	24	0	0	1	0	0	0	0	0	0
Otu1213	1	0	0	0	0	0	0	0	0	0	0	0	0	0	0	0	0	0	0	0	0	0	0	0	0	0	0	0	0	0	0	0	0	0	0	0	0	0	0	0	0	0	0	0	0	0	0	0	0
Otu1215	0	0	0	0	0	0	0	0	0	0	0	0	0	0	0	0	0	0	0	0	0	0	0	1	2	0	0	0	0	0	0	0	0	0	0	0	0	1	1	0	0	0	0	0	0	0	0	0	0
Otu1217	0	0	0	0	0	0	0	0	2	0	0	0	0	0	0	0	2	0	0	0	0	0	0	0	0	0	0	0	0	0	0	0	3	0	2	0	0	0	0	0	0	0	0	0	0	0	1	0	0
Otu1223	0	1	1	0	0	0	0	0	0	0	0	0	0	0	1	0	0	2	0	0	0	0	3	0	1	0	0	0	0	0	0	0	0	0	0	0	0	2	0	0	1	0	0	0	0	1	2	0	1
Otu1225	0	0	0	0	0	0	1	0	0	0	0	0	0	0	0	0	0	0	0	0	0	0	0	0	0	0	0	0	0	0	0	0	0	0	0	0	0	0	0	0	0	0	0	0	0	0	0	0	0
Otu1235	0	0	0	0	0	0	0	0	0	0	0	0	0	0	0	0	0	0	0	0	0	0	0	0	0	0	0	0	0	0	0	0	0	0	0	1	0	0	0	0	0	0	0	0	0	0	0	0	1
Otu1239	0	0	0	0	0	0	0	0	0	0	0	0	0	0	0	0	0	0	0	0	0	0	0	0	0	0	4	0	0	0	0	0	0	3	0	0	0	0	0	1	0	0	0	0	0	0	0	0	0
Otu1244	0	0	0	0	2	0	0	0	0	0	0	0	0	0	0	0	0	1	0	0	0	0	0	0	0	0	0	0	0	0	0	0	0	1	0	0	0	0	0	0	0	0	0	0	0	0	0	0	0
Otu1246	0	0	0	0	0	0	0	0	0	0	0	0	0	0	0	0	0	0	0	0	0	0	0	0	0	0	0	0	0	0	0	0	0	0	0	1	0	0	0	0	0	0	0	0	0	1	0	0	0
Otu1249	0	0	0	7	0	0	0	0	0	0	0	0	3	0	0	0	0	0	0	0	0	0	1	0	0	0	0	0	0	0	0	0	0	0	0	0	0	0	0	0	0	0	0	0	0	0	0	0	0
Otu1252	0	0	0	0	0	4	0	0	0	1	0	1	0	0	0	0	0	0	0	0	1	0	0	1	0	0	0	0	0	0	2	0	0	0	0	0	0	0	1	2	0	2	0	0	0	0	0	0	0
Otu1256	0	0	0	0	0	0	0	0	0	0	0	0	0	0	2	0	0	0	0	0	0	0	0	0	0	0	0	0	0	1	0	0	0	0	0	1	0	0	0	0	0	0	0	0	0	0	0	1	0
Otu1257	0	0	0	0	0	1	0	0	0	0	1	0	0	0	0	0	0	0	0	0	0	0	0	0	12	0	1	9	0	0	0	0	0	0	0	0	0	0	0	0	0	0	0	0	0	0	0	0	0
Otu1263	0	0	0	0	0	0	0	0	0	0	0	0	0	0	0	0	0	0	0	0	0	0	0	0	0	0	0	0	0	0	0	0	0	0	0	0	0	0	0	0	0	0	0	0	0	0	0	0	0
Otu1268	0	2	0	0	0	0	0	0	4	2	0	0	0	0	0	0	0	0	0	9	0	0	0	0	8	0	0	0	0	0	0	4	0	0	0	1	0	1	0	0	0	1	0	0	1	0	4	0	9
Otu1271	2	0	0	0	0	1	0	0	0	0	1	0	0	3	0	5	0	0	1	0	0	0	0	1	0	0	0	1	0	1	0	0	0	0	0	0	0	0	4	0	0	0	1	0	0	0	0	0	1
Otu1273	0	5	0	0	0	0	0	0	0	0	0	0	0	0	0	0	0	0	0	0	0	0	0	0	0	0	0	0	0	0	0	0	0	0	0	0	0	0	0	0	2	0	1	0	2	0	1	0	0
Otu1277	0	0	0	0	0	0	0	0	0	0	0	0	0	0	0	0	0	0	0	0	0	0	0	0	2	0	0	0	0	0	0	0	0	0	0	0	0	0	0	0	0	0	0	0	1	0	2	0	0
Otu1283	0	0	0	0	0	0	0	0	0	0	0	0	0	0	0	0	0	0	0	0	0	0	0	0	0	0	0	0	0	0	0	0	0	0	0	0	0	0	0	0	0	0	0	0	0	0	0	0	0
Otu1287	0	0	0	0	0	0	0	0	0	0	0	0	0	0	0	0	0	0	0	0	0	0	0	0	0	0	0	0	0	0	0	0	0	0	0	0	0	0	0	0	0	0	0	0	0	0	0	0	0
Otu1289	0	0	0	0	0	0	0	0	0	0	0	0	0	0	0	0	0	0	0	0	0	0	1	0	0	0	0	0	0	0	0	0	0	0	0	0	1	0	0	0	0	0	0	2	0	0	1	0	0
Otu1291	0	0	0	0	0	0	0	1	0	0	0	0	0	0	0	0	0	0	0	0	0	0	0	0	0	0	0	0	0	0	0	0	0	0	0	0	0	0	0	0	0	0	0	0	0	0	0	0	0
Otu1293	0	0	0	0	0	0	0	0	0	0	0	0	0	0	0	0	0	0	0	0	0	0	0	0	0	0	0	0	0	0	0	0	0	0	0	0	0	0	0	0	0	0	0	0	0	0	0	0	0
Otu1296	0	0	0	0	0	0	0	0	0	0	0	0	0	0	0	0	0	0	0	0	0	0	0	0	0	0	0	0	0	0	0	0	0	0	0	0	0	0	0	0	0	0	0	0	0	0	0	0	0
Otu1304	0	0	0	0	0	0	0	0	0	0	0	0	0	0	0	0	0	0	0	0	0	0	0	0	0	0	0	0	0	0	0	0	0	0	0	0	0	0	0	0	0	0	0	0	0	0	1	0	0
Otu1305	0	0	0	0	0	0	0	0	0	0	0	0	0	0	1	0	0	0	0	0	0	0	0	0	0	0	0	0	0	0	0	0	0	0	0	0	0	0	0	0	0	0	1	0	0	0	0	0	0
Otu1306	0	0	0	0	0	0	0	0	0	0	0	0	0	0	0	0	0	0	0	0	0	0	0	0	0	0	0	0	0	0	0	0	0	0	0	0	0	1	0	0	1	0	0	0	0	1	0	0	2
Otu1308	0	0	0	1	1	0	0	0	0	0	0	0	0	0	0	0	0	1	1	0	1	0	0	0	0	0	0	1	1	0	0	0	1	1	1	0	0	0	1	0	0	0	0	2	0	20	0	0	0
Otu1309	0	0	0	0	0	0	0	0	1	0	0	0	0	0	0	0	0	0	0	0	0	0	0	0	1	0	0	0	0	0	0	0	0	0	0	0	0	0	0	0	0	0	0	0	0	0	0	0	0
Otu1313	0	0	1	0	0	0	0	0	0	0	0	1	0	0	3	0	0	0	0	0	0	0	0	0	0	1	0	0	0	0	0	0	0	0	0	0	0	0	0	0	0	0	1	0	1	0	0	0	0
Otu1318	0	0	0	0	0	0	0	0	1	0	0	0	1	0	0	0	0	0	0	0	0	0	0	1	0	0	0	0	0	0	0	0	0	0	0	0	0	0	0	0	1	0	0	0	0	0	0	0	1
Otu1321	0	0	0	0	0	0	0	0	0	0	0	0	0	0	0	0	0	0	0	0	0	0	0	0	0	0	61	0	0	0	0	0	0	0	0	0	1	0	0	0	0	0	0	0	4	0	0	0	0
Otu1327	0	1	0	0	0	0	0	0	0	0	0	0	0	0	0	0	0	0	0	0	0	0	0	0	0	0	0	0	0	0	1	0	0	0	0	0	0	0	0	0	0	0	0	0	0	0	0	0	0
Otu1328	0	0	0	0	0	0	0	0	0	0	0	0	0	0	0	0	0	0	0	0	0	0	0	0	0	0	0	0	0	0	0	0	0	0	0	0	0	0	0	0	0	0	0	0	0	0	0	0	0
Otu1337	0	0	0	0	0	3	0	0	0	2	0	0	0	0	0	0	0	0	0	0	0	0	0	0	0	0	0	0	0	0	0	0	0	0	0	0	0	0	0	0	0	18	0	0	0	0	0	0	33
Otu1338	0	1	0	0	0	0	0	0	0	0	0	0	0	0	0	0	0	0	0	0	0	0	0	0	0	0	0	0	0	0	0	0	0	0	0	0	0	2	0	0	0	0	0	0	1	0	0	0	0
Otu1339	0	0	0	0	0	0	0	0	0	0	0	0	0	0	0	0	0	0	0	0	0	0	0	0	1	0	0	0	0	0	0	0	0	0	0	0	0	0	0	0	0	0	0	0	0	0	0	0	0
Otu1343	0	0	0	0	0	0	0	0	0	0	0	0	0	0	0	0	0	0	0	0	0	0	0	0	0	0	0	0	0	0	0	0	0	0	0	0	0	0	0	0	0	0	0	0	0	0	0	0	0
Otu1344	0	0	0	0	0	0	0	0	0	0	0	0	0	0	0	0	0	0	0	0	0	0	0	0	0	0	0	0	0	0	0	0	0	0	0	0	0	0	0	0	0	0	0	0	0	0	0	0	0
Otu1346	1	0	0	0	0	0	0	0	0	0	0	0	0	3	0	3	0	0	0	0	0	0	0	0	0	0	0	0	0	0	0	0	0	0	0	0	0	1	0	0	2	0	0	0	0	0	0	0	0
Otu1349	0	0	0	0	0	0	0	0	0	0	0	0	0	0	0	0	0	0	0	0	0	0	5	0	0	0	0	0	0	0	0	0	0	0	0	0	0	0	0	0	0	0	0	0	0	0	0	0	0
Otu1356	0	0	0	2	1	1	0	0	0	0	0	0	0	0	0	1	3	0	0	0	1	0	0	0	0	0	1	1	1	0	2	2	1	0	1	0	1	0	1	0	0	0	0	1	0	0	0	6	0
Otu1359	0	0	0	0	0	0	0	0	0	0	0	0	0	0	0	0	0	0	0	0	0	0	0	0	0	0	0	0	0	0	0	0	0	0	0	0	0	0	0	0	0	0	0	0	0	0	0	0	0
Otu1362	0	0	0	0	0	0	2	0	0	0	0	3	0	0	0	0	0	0	0	0	5	0	4	0	0	0	42	0	0	0	0	0	0	0	0	0	0	0	0	0	0	0	0	0	9	0	0	0	0
Otu1363	0	0	1	0	4	0	1	0	0	1	0	1	0	1	0	0	0	0	0	3	0	1	1	0	0	0	0	2	1	0	0	5	5	0	1	0	0	0	0	0	0	1	2	9	0	8	1	0	1
Otu1366	0	0	0	0	0	0	0	0	0	0	0	1	0	0	1	0	0	0	0	0	0	0	0	0	0	0	0	0	0	0	0	0	0	0	0	0	3	0	0	0	1	0	0	0	1	0	0	0	1
Otu1368	1	0	0	0	0	0	0	0	0	0	0	0	0	0	0	0	0	0	0	0	0	0	0	0	0	0	0	0	0	0	0	0	0	0	0	0	0	0	0	0	0	0	0	0	0	0	0	0	0
Otu1372	0	0	0	0	0	0	0	0	0	0	0	0	0	0	0	0	1	0	0	0	1	0	0	0	0	0	0	0	0	1	0	0	0	0	0	0	0	0	0	0	0	0	0	1	0	0	2	0	0
Otu1375	0	0	0	0	0	0	0	0	0	0	0	0	0	0	0	0	0	0	0	0	0	0	0	0	0	0	0	0	0	0	0	0	0	0	0	0	0	0	0	0	0	0	0	0	0	0	0	0	0
Otu1376	0	0	0	0	0	6	0	0	0	0	0	2	0	0	0	0	0	0	2	6	0	0	0	0	0	1	2	1	0	0	0	0	0	0	1	0	0	0	0	0	0	0	0	0	0	0	0	0	0
Otu1381	1	1	0	0	0	0	0	0	0	0	0	0	0	1	1	1	0	0	0	0	0	1	1	1	2	0	0	0	0	0	0	1	0	0	0	0	0	0	0	0	0	0	0	1	0	0	0	0	1
Otu1386	0	0	0	0	0	0	1	0	0	0	0	0	0	0	0	0	0	0	0	0	0	0	0	0	0	0	0	0	0	0	0	0	0	0	0	0	0	0	0	0	0	0	0	0	0	0	0	0	0
Otu1387	0	0	0	0	0	0	0	0	0	0	0	0	0	0	0	1	0	0	0	0	0	0	0	0	0	0	0	1	0	0	0	0	0	0	0	0	0	0	0	0	0	0	0	0	0	0	1	0	0
Otu1388	0	0	1	0	1	0	0	0	0	0	0	0	0	4	0	0	0	2	0	4	0	0	0	0	0	0	0	1	0	0	0	1	1	0	0	0	0	0	1	1	0	0	0	0	0	0	4	0	3
Otu1391	0	0	0	0	0	0	0	1	0	0	0	0	0	0	0	0	0	0	0	0	0	0	0	0	0	0	0	0	0	0	0	0	0	0	0	0	0	0	0	0	0	0	0	0	0	0	0	0	0
Otu1393	0	0	0	0	0	0	0	0	0	0	0	0	0	0	0	0	0	3	0	1	0	0	0	0	0	0	0	0	0	0	0	0	0	0	1	0	0	0	0	0	0	2	0	0	0	6	0	0	0
Otu1395	0	0	0	0	0	0	0	0	0	0	0	0	0	0	0	0	0	0	0	0	0	0	0	0	0	0	0	0	0	0	0	0	0	0	0	0	0	1	0	0	0	0	0	0	0	0	0	0	0
Otu1403	0	0	0	0	0	0	0	0	0	1	0	0	0	0	0	0	0	0	0	0	28	0	0	0	0	89	0	73	0	0	0	0	0	0	0	0	0	1	0	0	0	1	0	0	0	0	0	0	0
Otu1418	0	0	0	0	0	0	0	0	0	0	0	0	0	0	0	0	0	0	0	0	0	0	0	0	0	0	0	0	0	0	0	0	0	0	0	0	0	0	0	0	0	0	0	0	0	0	0	0	0
Otu1420	0	0	0	0	0	0	0	0	0	0	0	0	0	0	0	0	0	0	0	0	0	0	0	0	0	0	0	0	0	0	0	0	0	0	0	0	0	0	0	0	0	0	0	0	0	0	0	0	0
Otu1431	0	0	0	0	0	0	0	0	0	0	0	0	0	0	1	0	0	0	0	0	0	0	0	0	0	0	0	0	0	0	0	0	0	0	0	0	0	0	0	0	0	0	0	0	0	1	0	0	0
Otu1436	0	0	1	0	0	0	0	0	1	0	0	0	0	0	0	1	0	0	0	0	0	0	0	0	0	0	0	0	0	0	0	0	0	0	0	0	0	0	0	0	0	0	1	0	0	0	1	0	2
Otu1437	0	0	0	0	0	0	0	0	0	0	0	0	0	0	0	0	0	0	0	0	0	0	0	0	0	0	0	0	0	0	0	0	0	0	0	0	0	0	0	0	0	0	0	0	0	0	0	0	0
Otu1446	0	1	0	0	0	0	0	0	0	0	0	0	0	0	1	0	0	0	0	0	1	0	0	0	0	0	1	0	0	0	0	0	0	0	0	0	0	1	0	0	1	0	0	0	0	2	0	0	0
Otu1448	0	0	0	0	1	0	0	0	0	0	0	0	0	3	0	1	0	0	0	5	0	1	0	0	0	0	0	0	0	0	0	1	1	0	0	1	0	0	0	0	0	1	1	0	0	3	0	0	7
Otu1449	0	0	0	8	0	0	0	0	0	0	0	0	0	0	0	0	0	0	0	0	0	0	0	0	0	11	8	0	0	0	0	0	0	1	0	0	0	0	0	0	0	0	0	0	0	0	0	0	0
Otu1471	0	0	1	4	5	0	0	0	0	0	0	0	0	0	0	0	0	0	0	0	0	0	18	0	2	0	0	3	0	23	0	0	0	0	0	0	0	0	4	2	1	0	0	2	2	0	0	0	0
Otu1473	0	0	0	0	0	0	0	0	0	1	0	0	0	0	0	0	0	0	0	0	0	0	0	0	1	0	0	0	0	0	0	0	0	0	0	0	0	0	0	0	0	0	0	0	0	0	1	0	0
Otu1476	0	0	0	0	0	0	0	0	0	0	0	0	0	0	0	0	0	0	0	0	0	0	0	0	0	0	0	0	0	0	0	0	0	0	0	0	0	0	0	0	0	0	0	0	0	0	0	0	0
Otu1478	0	0	0	0	0	1	0	0	1	0	1	0	1	0	0	0	0	0	0	0	0	1	0	0	0	0	0	0	0	0	1	0	0	0	0	0	0	0	0	0	0	0	0	0	0	0	0	0	0
Otu1482	0	0	0	0	0	0	0	0	0	2	0	0	0	0	0	2	0	0	0	0	0	0	0	0	6	9	0	0	0	0	0	0	0	0	0	0	0	0	1	0	0	0	1	0	0	0	0	0	0
Otu1486	1	0	0	0	0	0	0	0	0	0	0	0	0	0	0	0	0	0	0	0	0	0	0	0	0	0	0	1	0	0	0	0	1	0	0	0	0	0	1	0	0	0	0	0	0	0	0	0	0
Otu1495	0	0	0	0	0	0	0	0	0	0	0	0	0	0	0	0	0	0	0	0	0	0	0	0	0	0	0	0	0	0	0	0	0	0	0	0	0	0	0	0	0	0	0	0	0	0	0	0	0
Otu1501	0	0	0	0	0	0	0	0	0	0	0	0	0	0	0	0	0	0	0	0	0	0	0	0	0	0	0	0	0	0	0	0	0	0	0	0	0	0	0	0	0	0	0	0	0	0	0	0	0
Otu1503	0	0	0	0	0	0	0	0	1	0	0	0	0	0	0	0	0	0	0	0	0	0	0	0	0	0	0	0	0	0	0	0	0	0	0	0	1	0	0	1	3	0	1	1	1	0	0	0	0
Otu1508	0	0	0	0	0	0	0	0	0	6	0	0	0	0	0	0	0	0	0	0	0	0	0	0	0	0	0	0	0	0	0	0	0	0	0	0	0	0	0	0	0	0	0	0	0	0	0	0	0
Otu1511	0	0	1	0	3	4	1	0	0	3	5	0	0	3	0	0	4	2	0	0	0	1	0	3	0	1	0	0	1	0	0	0	1	1	0	4	0	0	2	0	1	1	1	0	0	0	0	1	0
Otu1515	0	0	0	0	0	0	1	0	0	0	0	0	0	0	0	0	0	0	0	0	0	0	1	0	0	0	0	0	0	0	0	0	0	0	0	0	0	0	0	0	0	0	0	0	2	0	0	0	0
Otu1518	0	0	0	0	0	0	0	0	0	0	0	0	0	0	0	0	0	0	0	0	0	0	0	0	0	0	0	0	0	0	0	0	0	0	0	0	0	0	0	0	0	0	0	1	0	0	0	0	1
Otu1520	0	0	0	0	0	0	0	0	0	0	0	0	0	0	0	0	0	0	0	0	0	0	0	0	0	0	0	0	0	0	0	0	0	0	0	0	0	0	0	0	0	0	0	0	0	0	0	0	0
Otu1527	0	0	0	0	0	0	0	0	0	0	0	0	0	0	1	0	0	0	0	4	0	0	0	0	0	0	0	0	0	0	0	1	0	0	0	0	0	1	3	0	0	1	0	3	2	6	1	0	3
Otu1529	0	0	0	0	0	0	0	0	0	0	0	0	0	0	0	0	0	0	0	0	0	0	0	0	0	0	0	0	0	0	0	0	0	0	0	0	0	0	0	0	0	0	0	0	0	0	0	0	0
Otu1533	0	0	0	0	0	0	0	0	0	0	0	0	0	0	0	1	0	2	1	0	0	0	0	0	0	0	0	0	0	0	0	0	0	0	0	0	0	0	0	0	2	0	0	0	0	0	0	0	0
Otu1535	0	0	20	2	3	37	0	0	6	0	1	9	0	0	0	0	4	0	1	0	4	0	0	14	0	0	2	3	0	15	0	0	7	0	0	0	23	0	2	0	1	0	1	0	1	0	0	0	0
Otu1539	0	0	0	0	0	0	0	0	0	0	0	0	0	0	0	0	0	0	0	0	0	0	0	0	0	0	0	0	0	0	0	0	0	0	1	0	0	0	0	0	0	0	0	0	0	0	0	0	0
Otu1540	0	0	0	0	0	0	0	0	0	0	0	0	0	0	0	0	0	0	0	0	0	0	0	0	0	0	0	0	0	0	0	0	0	0	0	0	0	0	0	0	0	0	0	0	0	0	0	0	0
Otu1558	0	0	0	0	0	0	0	0	0	0	0	0	0	0	0	0	0	0	0	0	0	0	0	0	0	0	0	0	0	0	0	0	0	0	0	0	0	0	0	0	1	0	1	0	0	0	0	0	0
Otu1561	0	0	0	0	0	0	0	0	0	0	0	0	0	0	0	0	0	0	0	0	0	0	0	0	0	0	0	0	0	0	0	0	0	0	0	0	0	0	0	0	0	0	0	0	0	0	0	0	0
Otu1563	1	0	1	0	3	2	0	0	1	0	0	0	0	1	0	0	3	0	0	1	0	0	0	1	1	0	0	0	0	0	0	0	0	0	1	0	0	0	2	0	0	2	0	0	0	0	0	4	0
Otu1588	0	0	0	0	0	0	0	0	0	0	0	0	0	0	0	0	0	0	0	0	0	0	0	0	0	0	0	0	0	0	0	0	0	0	0	0	1	0	0	0	0	0	0	0	0	0	0	0	0
Otu1591	1	0	0	0	0	0	0	0	0	0	0	1	0	0	0	0	0	0	0	0	0	0	0	2	0	0	0	0	0	1	0	0	0	0	0	0	0	0	0	0	1	0	0	0	0	0	0	0	1
Otu1604	0	0	0	4	0	0	0	0	0	0	0	0	0	0	0	0	0	0	0	0	0	0	0	0	0	1	0	0	0	0	0	0	0	0	0	0	0	0	0	0	0	0	0	0	0	0	0	0	0
Otu1609	0	0	0	0	0	0	0	0	0	0	0	0	0	0	0	0	0	0	0	0	10	0	0	0	0	0	0	0	0	0	18	0	0	0	0	0	0	0	0	15	0	0	0	0	0	0	0	0	0
Otu1610	0	0	0	0	0	0	0	0	0	0	0	0	0	0	0	0	0	1	0	0	0	0	0	0	0	0	0	0	0	0	0	0	0	0	0	0	0	0	0	0	0	0	0	0	0	1	0	0	1
Otu1613	0	0	0	0	0	0	0	0	0	0	0	0	0	0	0	0	0	0	0	0	75	0	0	0	0	0	6	0	0	0	0	0	0	0	0	0	0	0	0	0	0	0	0	0	0	0	0	0	0
Otu1615	0	0	2	1	0	0	0	0	0	0	0	0	0	0	0	0	0	0	0	0	0	0	0	0	2	0	0	0	0	0	0	0	0	0	0	0	0	2	0	0	0	0	0	1	0	0	0	0	1
Otu1620	0	0	0	0	0	0	0	0	0	0	0	0	0	0	0	0	0	0	0	0	0	0	0	0	0	0	0	0	0	0	0	0	0	0	0	0	0	0	0	0	0	0	0	0	0	0	0	0	0
Otu1625	0	0	0	0	0	0	0	0	0	0	0	0	0	0	0	0	0	0	0	0	0	0	0	0	0	0	0	0	0	0	0	0	0	0	0	0	0	0	0	0	0	0	0	0	0	0	0	0	0
Otu1636	0	0	0	0	0	0	0	0	0	0	0	0	0	0	0	0	0	0	0	0	0	0	1	0	0	0	0	0	0	0	0	0	0	0	0	0	0	0	0	0	0	0	0	0	0	0	0	0	0
Otu1645	0	0	0	0	0	0	0	0	0	0	0	0	0	0	0	0	0	0	0	0	0	0	0	0	0	0	43	0	0	0	0	0	0	0	1	0	0	0	0	0	0	0	0	0	1	0	0	0	0
Otu1648	0	0	0	0	0	0	0	0	0	0	0	0	0	0	0	0	0	0	0	0	0	0	0	0	0	0	0	0	0	0	0	0	0	0	0	0	1	0	0	0	1	0	0	0	0	0	0	0	0
Otu1655	0	0	1	0	0	0	0	0	0	0	0	0	0	0	0	0	0	0	0	0	0	0	0	0	0	0	0	0	0	0	0	0	0	0	0	0	0	0	0	0	0	0	1	0	0	0	1	0	0
Otu1658	0	0	0	0	0	0	0	0	0	0	0	0	0	5	0	0	0	0	0	0	0	0	0	0	0	0	0	0	0	0	0	0	0	0	0	0	0	0	0	0	0	0	0	0	0	0	0	0	0
Otu1659	0	0	0	0	8	12	0	0	0	2	0	0	0	0	0	5	0	0	0	0	0	0	0	0	2	0	0	0	1	0	0	0	0	0	0	0	0	0	3	0	0	0	0	0	0	0	0	0	0
Otu1662	0	0	0	0	0	0	0	0	0	0	0	0	0	0	0	0	0	1	0	0	0	0	0	0	0	0	0	0	0	1	0	0	0	1	0	0	0	0	0	0	0	0	0	0	0	0	1	0	0
Otu1669	0	0	0	0	0	0	0	0	0	0	0	0	0	0	0	0	0	0	0	0	0	4	0	0	0	0	0	0	0	0	0	0	0	0	0	0	0	0	0	0	0	0	0	0	0	0	0	0	0
Otu1676	0	1	0	0	1	0	0	0	0	0	0	0	0	0	0	0	0	1	0	0	0	0	0	0	0	0	0	1	2	1	0	0	0	0	0	0	0	0	0	0	0	0	0	0	1	10	0	0	0
Otu1680	0	0	0	0	0	0	0	0	0	0	0	0	0	0	0	0	0	0	0	0	0	0	0	0	0	0	0	0	0	0	0	0	0	0	0	0	0	0	0	0	0	0	0	0	0	0	0	0	0
Otu1686	0	0	0	0	0	0	0	0	0	0	0	0	0	0	0	0	1	0	0	0	0	0	0	0	0	0	0	0	0	0	0	0	0	0	0	0	0	0	0	0	0	0	0	0	0	0	0	0	0
Otu1687	0	0	0	0	0	0	0	0	0	0	0	0	0	0	0	0	0	1	0	0	0	0	0	0	0	0	0	0	0	0	0	0	0	0	0	0	0	2	0	0	0	0	0	0	0	0	0	0	2
Otu1689	0	0	0	0	0	0	0	0	0	0	0	0	0	0	0	0	0	0	0	0	0	0	0	0	0	0	0	0	0	0	0	0	0	0	0	0	0	0	0	0	0	0	0	0	0	0	0	0	0
Otu1694	0	0	0	0	0	0	0	0	0	0	0	0	0	0	0	0	0	0	0	0	0	0	1	0	0	0	0	0	0	0	0	0	0	0	0	0	0	0	0	0	0	0	0	2	0	0	0	0	0
Otu1715	0	0	0	0	0	0	0	0	0	0	0	0	0	0	0	0	0	0	0	0	0	0	0	0	0	0	0	0	0	0	0	0	0	0	0	0	0	0	0	0	0	0	0	0	0	0	0	0	0
Otu1725	0	0	0	0	0	0	0	0	0	0	0	0	37	0	0	0	0	0	0	0	0	0	0	0	0	0	0	0	0	0	0	0	0	0	0	0	0	0	1	2	3	0	0	0	0	0	0	0	0
Otu1729	0	0	0	0	0	0	0	0	0	0	0	0	0	0	0	0	0	0	0	0	0	0	0	0	0	0	0	0	0	0	0	0	0	0	0	0	0	0	0	0	0	0	0	0	0	0	0	0	0
Otu1730	4	1	0	0	0	0	0	0	0	0	0	0	0	6	0	0	1	0	0	0	0	0	1	0	1	0	0	0	0	0	0	0	0	0	0	1	0	0	1	0	0	0	0	0	0	0	0	1	5
Otu1747	0	0	0	0	0	0	0	0	0	0	0	0	0	0	0	0	1	0	0	0	0	0	1	0	1	0	0	0	0	0	0	0	0	0	1	0	0	1	0	0	0	0	0	1	0	0	0	0	1
Otu1756	0	0	0	0	0	0	0	0	0	0	0	0	0	0	0	0	0	0	0	0	0	0	0	0	0	1	41	0	0	0	0	0	0	0	0	0	0	0	0	0	0	0	0	0	0	0	0	0	0
Otu1764	1	0	0	3	1	0	0	0	0	0	0	0	0	0	0	0	0	1	0	0	0	0	0	0	0	0	0	0	0	2	0	0	0	0	0	0	1	0	0	0	0	0	0	0	0	0	0	4	0
Otu1767	0	0	0	0	0	0	2	0	0	0	14	7	0	0	0	0	0	0	0	0	0	0	0	0	0	25	16	0	0	0	0	0	0	0	0	0	0	0	0	0	0	0	4	0	0	0	0	0	0
Otu1769	1	0	1	0	0	0	1	0	0	0	0	0	0	0	0	0	0	0	0	0	0	0	0	0	0	0	0	0	0	0	0	0	0	0	0	0	0	1	0	0	0	0	0	0	0	0	0	0	0
Otu1775	0	0	0	0	0	0	0	0	0	0	0	0	0	0	0	0	0	0	0	0	0	0	0	0	0	0	0	0	0	0	0	0	0	0	0	0	0	0	0	0	0	0	0	0	0	0	0	0	0
Otu1807	1	0	0	0	0	0	0	0	0	0	0	0	0	0	0	0	0	0	0	0	2	0	0	0	0	0	1	0	0	0	0	0	0	0	0	0	0	0	0	0	0	0	0	0	0	0	0	0	0
Otu1817	0	0	0	0	0	0	0	0	0	0	0	0	0	0	0	0	0	0	0	0	0	0	0	0	0	0	0	0	0	0	0	0	0	0	0	0	0	0	0	0	0	0	0	0	0	0	0	0	0
Otu1821	0	0	7	0	0	0	0	0	0	0	0	0	0	0	0	0	0	0	0	0	2	0	0	0	0	0	21	0	0	0	0	0	0	0	0	0	0	0	0	0	0	0	0	0	0	0	0	0	0
Otu1832	0	0	0	0	0	0	0	0	0	0	0	0	1	0	0	0	0	0	0	0	0	0	0	0	0	0	0	1	0	0	0	0	0	0	0	0	0	0	0	0	0	0	0	0	0	0	0	0	0
Otu1840	0	0	0	0	0	0	0	0	0	0	0	0	0	0	0	0	0	0	0	0	0	0	0	0	0	0	0	0	0	0	0	0	0	0	0	0	0	0	0	0	0	0	0	0	0	0	0	0	0
Otu1843	0	0	0	1	0	0	0	0	0	0	0	0	2	0	0	0	0	0	0	1	3	0	0	0	0	0	0	0	0	4	0	0	0	0	0	0	0	0	0	0	0	0	0	0	0	0	0	0	0
Otu1846	0	0	0	0	0	0	0	0	0	0	0	0	0	0	0	0	0	0	0	0	0	0	0	0	0	0	0	0	0	0	0	0	0	0	0	0	0	0	0	0	0	0	0	0	0	0	0	0	0
Otu1863	0	0	0	0	0	0	0	0	0	0	0	0	0	0	0	0	0	0	1	0	0	0	0	0	0	0	0	0	0	0	0	0	0	0	0	0	0	0	0	0	0	0	0	0	0	0	0	0	0
Otu1866	0	0	0	0	0	0	0	0	0	0	0	0	0	0	0	0	0	0	0	0	0	0	0	0	0	0	0	0	0	0	0	0	0	0	0	0	0	0	0	0	0	0	0	0	0	0	0	0	0
Otu1881	0	0	0	0	0	0	0	0	0	0	0	0	0	0	0	0	0	0	0	0	0	0	0	0	0	0	0	0	0	0	0	0	0	0	0	0	0	0	0	0	0	0	0	0	0	0	0	0	0
Otu1882	0	0	0	0	0	0	0	0	0	0	0	0	0	0	0	0	0	0	0	0	0	0	0	0	0	0	0	0	0	0	0	0	0	0	0	0	0	0	0	0	0	0	0	0	0	0	0	0	0
Otu1887	0	0	0	1	0	0	1	0	0	0	0	0	0	0	0	0	1	0	0	0	0	0	0	0	0	0	0	0	0	0	0	0	0	0	0	0	0	0	0	0	0	0	2	0	0	0	0	0	0
Otu1893	0	0	0	0	0	0	0	0	0	0	0	0	0	0	0	0	0	0	0	0	0	0	0	0	0	0	0	0	0	0	0	0	0	0	0	0	0	0	0	0	0	0	0	0	0	0	1	0	0
Otu1896	0	0	0	0	0	0	0	0	0	0	0	22	0	0	0	0	0	0	0	0	0	0	0	0	0	0	14	0	0	0	0	0	0	0	0	0	0	0	0	0	0	0	0	0	0	0	0	0	0
Otu1899	0	1	0	0	0	0	0	0	0	0	0	0	0	0	0	0	0	0	0	0	0	0	2	0	0	0	0	0	0	0	0	0	0	0	0	1	0	1	0	0	0	0	0	0	0	0	0	0	1
Otu1910	0	0	0	0	0	0	0	0	0	0	0	0	0	0	0	0	0	0	0	1	0	0	0	0	0	0	0	0	0	0	0	0	0	0	0	0	0	0	0	0	4	1	0	0	1	0	0	0	1
Otu1935	0	0	0	0	0	0	0	0	0	0	0	0	0	0	0	0	0	0	0	0	0	0	0	0	0	0	0	0	0	0	0	0	0	0	0	0	0	0	0	0	0	0	0	0	0	0	0	0	0
Otu1936	0	0	0	0	0	0	0	0	0	0	0	0	0	0	18	0	0	0	0	0	0	0	0	0	0	0	0	1	0	0	0	0	0	0	63	5	0	0	0	0	0	10	0	0	0	0	0	3	0
Otu1944	0	0	1	0	0	0	0	0	0	1	0	0	0	0	0	0	0	0	0	0	0	0	0	0	0	0	0	0	0	0	0	0	0	0	0	0	0	0	0	0	0	0	0	0	0	0	0	0	0
Otu1948	0	0	0	1	0	0	5	0	0	0	0	0	0	0	0	0	0	0	0	0	0	0	0	0	0	0	0	0	0	0	0	0	0	0	0	0	0	0	0	0	0	0	0	0	0	0	0	0	0
Otu1965	0	0	0	0	0	0	0	0	0	0	0	0	0	0	0	0	0	0	0	0	0	0	0	0	0	0	0	0	0	0	0	0	0	0	0	28	0	0	0	0	0	0	0	0	0	0	0	0	0
Otu1969	0	0	0	0	0	0	0	0	0	0	0	0	2	0	0	1	0	0	0	0	0	0	0	0	1	1	0	0	0	0	0	0	0	0	0	0	0	0	0	0	0	0	0	0	0	0	0	0	0
Otu1974	0	0	1	0	0	0	0	0	0	0	0	0	0	0	0	0	0	0	0	0	0	0	0	0	0	0	0	0	0	0	0	0	0	0	0	0	0	0	0	0	0	0	0	0	0	0	0	0	0
Otu1981	0	0	0	0	0	0	0	0	0	0	0	0	0	0	0	0	0	0	0	0	0	0	0	0	0	0	0	0	0	0	0	0	0	0	0	0	0	0	0	0	0	0	0	1	1	0	0	0	1
Otu1989	0	0	1	0	0	0	0	0	0	0	0	4	0	0	0	0	0	0	0	0	1	0	0	0	0	0	0	0	0	0	0	0	0	3	0	0	0	0	0	3	0	0	0	0	0	0	0	0	0
Otu2016	0	1	0	0	0	0	0	0	0	0	0	0	0	0	0	0	0	0	0	0	0	0	0	0	0	0	0	0	0	0	0	0	0	0	0	0	0	0	0	0	0	0	0	0	0	0	0	0	0
Otu2021	0	0	0	0	0	0	0	0	0	0	0	0	0	0	0	0	0	0	0	0	0	0	0	0	0	0	0	0	0	0	0	0	0	0	0	0	0	0	0	0	0	0	0	0	0	0	0	0	0
Otu2045	0	1	2	0	0	1	0	0	0	0	0	0	0	1	0	0	0	0	2	0	0	0	0	1	0	0	0	0	0	0	0	0	0	0	0	2	0	0	0	0	5	0	3	0	0	0	0	1	0
Otu2059	0	0	0	0	0	0	0	0	0	0	0	0	0	0	0	0	0	0	0	0	0	0	0	0	0	0	0	0	0	0	0	0	0	0	0	0	0	0	0	0	0	0	0	0	0	0	0	0	0
Otu2064	0	0	0	5	0	0	0	0	0	0	0	0	0	0	0	0	0	0	0	0	0	0	0	0	0	13	1	0	0	0	0	0	0	0	0	0	0	0	0	0	2	0	0	0	0	0	0	0	0
Otu2080	0	4	0	0	0	0	0	0	0	0	0	0	0	0	0	0	0	0	0	0	0	0	0	0	0	0	0	0	0	0	0	0	0	0	0	0	0	0	0	0	0	0	0	0	0	0	0	0	0
Otu2092	0	0	0	0	0	0	0	0	0	0	0	0	0	0	0	0	0	0	0	0	0	0	0	0	0	0	0	0	0	0	0	0	0	0	0	0	0	0	0	0	0	0	0	0	0	0	0	0	0
Otu2116	0	0	0	0	0	0	0	0	0	0	0	0	0	0	0	0	0	0	0	0	0	0	0	0	0	0	0	0	0	0	0	0	0	0	0	0	0	0	0	0	0	0	0	0	0	0	0	0	0
Otu2131	0	0	0	0	0	0	0	0	0	0	0	0	0	0	0	0	0	0	0	0	0	0	0	0	0	6	15	0	0	0	0	0	0	0	0	0	0	0	0	0	0	0	0	0	0	0	0	0	0
Otu2159	1	0	1	0	0	0	0	0	0	0	0	0	0	0	0	0	0	0	0	0	0	0	0	0	0	0	0	0	0	0	0	0	0	0	0	0	0	0	0	0	0	0	0	0	0	0	0	0	0
Otu2230	0	0	0	0	0	0	0	0	0	0	0	0	0	0	0	0	0	0	0	0	0	0	0	0	0	0	0	0	0	0	0	0	0	0	0	0	0	1	0	0	0	0	0	0	0	0	0	0	0
Otu2232	0	0	0	0	0	0	0	0	0	0	0	0	0	0	0	0	0	0	0	0	0	0	0	0	0	0	0	0	0	0	0	0	0	0	0	0	0	0	0	0	0	0	0	0	0	0	0	0	0
Otu2347	0	0	0	0	0	0	0	0	0	0	0	0	0	0	0	0	0	0	0	0	0	0	0	0	0	0	0	0	0	0	0	0	0	0	0	0	0	0	0	0	0	0	0	0	0	0	0	0	0
Otu2355	0	0	0	0	0	0	0	0	0	0	0	0	0	0	0	0	0	0	0	0	0	0	0	0	0	0	0	0	0	0	0	0	0	0	0	0	0	0	0	0	0	0	0	0	0	0	0	0	0
Otu2372	0	0	0	0	0	0	0	0	0	0	0	0	0	0	0	0	0	0	0	0	0	0	0	0	0	0	0	0	0	0	1	0	0	0	0	0	2	0	0	0	0	0	0	0	0	0	0	0	0
Otu2443	0	0	0	0	0	0	0	0	0	0	0	0	0	0	0	0	13	0	0	0	0	0	0	0	0	0	0	0	0	0	0	0	0	0	0	0	13	0	0	0	0	0	0	0	0	0	0	0	0
Otu2457	0	0	0	0	0	0	0	0	0	0	0	0	0	0	0	0	0	0	0	0	0	0	0	0	0	0	0	0	0	0	0	0	0	0	0	0	0	0	0	0	0	0	0	0	0	0	0	0	0
Otu2529	0	0	0	0	0	0	0	0	0	0	0	0	0	0	0	0	0	0	0	0	0	0	0	0	0	0	0	0	0	0	0	0	0	0	0	0	0	0	0	0	0	0	0	0	0	0	0	0	0
Otu2537	0	0	0	0	0	0	0	0	0	0	0	2	0	0	0	0	0	0	0	0	12	0	0	0	0	1	4	0	0	0	0	0	0	1	0	0	1	0	0	11	0	5	0	0	4	0	0	0	0
Otu2539	0	0	0	0	0	0	0	0	0	0	0	0	0	0	0	0	0	0	0	0	0	0	0	0	0	0	0	0	0	0	0	0	0	0	0	0	0	0	0	0	0	0	0	0	0	0	0	0	0
Otu2624	0	0	0	0	0	0	0	0	0	0	0	1	0	0	0	0	0	0	0	0	1	0	0	0	0	1	2	0	0	0	0	0	0	0	0	0	0	0	0	0	0	0	0	0	1	0	0	0	0
Otu2632	0	0	0	1	0	0	2	1	0	0	0	2	3	0	0	0	0	0	0	1	0	1	0	2	0	0	0	0	0	0	0	0	0	0	0	0	1	0	0	0	0	0	0	0	0	0	0	0	0
Otu2674	0	0	0	0	0	0	0	0	0	0	0	0	0	0	0	0	0	0	0	0	0	0	0	0	0	0	0	0	0	0	0	0	0	0	0	0	0	0	0	0	0	0	0	0	0	0	0	0	0
Otu2687	0	0	0	0	0	0	0	0	0	0	0	0	0	0	0	0	0	0	0	0	0	0	0	0	0	0	0	0	0	0	0	0	0	0	0	0	0	0	0	0	0	1	0	0	0	0	0	0	0
Otu2711	0	0	1	0	2	2	0	0	1	1	1	0	0	0	0	3	1	1	0	1	0	2	0	3	0	4	1	2	1	0	0	0	3	0	0	1	0	0	0	0	0	3	0	0	1	0	0	1	0
Otu2730	0	0	0	0	0	0	0	0	0	0	0	0	0	0	0	0	0	0	0	0	0	0	0	0	0	0	0	0	0	0	0	0	0	0	0	0	0	0	0	0	0	0	0	0	0	0	1	0	0
Otu2747	0	0	0	0	0	0	0	0	0	0	0	0	0	0	0	0	0	0	0	0	0	0	0	0	0	0	0	0	0	0	0	0	0	0	0	0	0	0	0	0	0	0	0	0	5	0	0	0	0
Otu2871	0	0	0	0	0	1	0	0	1	2	1	1	0	0	0	0	0	0	0	0	0	0	0	0	0	0	1	3	1	0	0	0	1	0	0	0	1	0	0	2	0	0	0	0	0	0	0	0	0
Otu2932	0	0	0	0	0	0	0	0	0	0	0	0	0	0	0	0	0	0	0	0	0	0	0	0	0	0	0	0	0	0	0	1	0	0	0	0	3	0	0	0	0	0	0	0	0	0	0	0	0
Otu3079	0	0	0	0	0	0	0	0	0	0	0	2	0	0	0	0	0	0	0	0	0	0	0	0	0	2	6	0	0	0	0	0	0	1	0	0	0	0	0	3	0	0	0	0	0	0	0	0	0
Otu3149	0	0	0	6	0	0	0	0	0	0	0	0	0	0	0	0	0	0	0	0	0	0	0	0	0	0	2	0	0	0	0	0	0	0	0	0	0	0	0	0	0	0	0	0	0	0	0	0	0
Otu3186	0	0	0	0	0	0	1	0	0	0	0	0	0	0	0	0	0	0	1	0	2	0	0	0	0	2	3	0	0	0	0	0	0	3	0	0	3	0	0	1	0	0	2	0	7	0	0	0	0
Otu3266	0	0	0	0	0	0	0	0	0	0	0	0	0	0	0	0	0	0	0	0	0	0	0	0	0	0	0	0	0	0	0	0	0	0	0	0	0	0	0	0	0	0	0	0	0	0	0	0	0
Otu3628	0	0	0	0	0	0	0	0	0	0	0	0	0	0	0	0	0	0	0	0	0	0	0	0	0	0	0	0	0	0	0	0	0	0	0	0	0	0	0	0	0	0	0	0	0	0	0	0	0
Otu3728	0	0	0	0	0	0	0	0	0	0	0	0	0	0	0	0	0	0	0	0	0	0	0	0	0	0	0	0	0	0	0	0	0	0	0	0	0	0	0	0	0	0	0	0	0	0	0	0	0
[truncated: 1,426 more columns]

## Sheet: niches
#SampleID	niche
PINBWX	PI
PIAXYP	PI
PIRRHV	PI
PIRFLW	PI
PISWDC	PI
PIFPPT	PI
PILQKU	PI
PIKVUB	PI
PIQRGA	PI
PIJNCN	PI
PIJZNT	PI
PIAPVC	PI
PIWHGX	PI
PITMKD	PI
PIAZTR	PI
PITZLO	PI
PIGZTK	PI
PIJLXL	PI
PIDLEN	PI
PIXIVL	PI
PIWVAP	PI
PINWBY	PI
PIAJYD	PI
PILBFH	PI
PIWWBO	PI
PINYLA	PI
PIDSUT	PI
PIQQJE	PI
PIBQOR	PI
PIVJZD	PI
PIDBDX	PI
PIWJHR	PI
PIKMDD	PI
PITRSC	PI
PIGFXA	PI
PIFXHE	PI
PIBQCS	PI
PINXUE	PI
PIHUJH	PI
PIFTAL	PI
PIRFMY	PI
PIVTSN	PI
PIKMXJ	PI
PICDFZ	PI
PIMVWS	PI
PIIBFV	PI
PITZVT	PI
PIPCAB	PI
PIGXUO	PI
PIXIDS	PI
PISFEQ	PI
PIIBAA	PI
PIQXWZ	PI
PIUCMR	PI
PIQBMF	PI
PIRSYR	PI
PIHHYW	PI
PIMQWN	PI
PIXPPB	PI
PISXUF	PI
PIMSLZ	PI
PIFELA	PI
PIPPIY	PI
PILPSW	PI
PIODQW	PI
PIMZEL	PI
PIZVUV	PI
PIZWCH	PI
PIKTBX	PI
PIGPJL	PI
PIHTNB	PI
PIMVSL	PI
PIEUCQ	PI
PINCIJ	PI
PIHDAK	PI
PIBLRN	PI
PIYWMS	PI
PIYRXK	PI
PIXDMU	PI
PIPGCA	PI
PIURRU	PI
PIYOQS	PI
PIWPOC	PI
PIPYNU	PI
PIKGFD	PI
PIUKOC	PI
PIXPAV	PI
PIJVIN	PI
PIOHML	PI
PIINSW	PI
PIDSOS	PI
PIUTYN	PI
PIYTYG	PI
PIBQPJ	PI
PIWKHM	PI
PIJNOU	PI
PIHZZJ	PI
PIMGEY	PI
PIWYBY	PI
PITHVY	PI
PIYCRD	PI
PILQII	PI
PICMQF	PI
PIXTPJ	PI
PIKABJ	PI
PIEBJE	PI
PIVLHE	PI
PIKLFG	PI
PIRQUL	PI
PIWDEU	PI
PITDLP	PI
PIJNGU	PI
PIAXKS	PI
PIKXRG	PI
PIDMAT	PI
PIVADH	PI
PIOZPB	PI
PIEPAM	PI
PIUBZX	PI
PINTSK	PI
PIJTXD	PI
PIQGDV	PI
PIEYAM	PI
PIMFPY	PI
PIISCI	PI
PIWZNZ	PI
PIJVCD	PI
PISKAI	PI
PISZIE	PI
PIPTVN	PI
PIJKRF	PI
PIBREA	PI
PIHVKB	PI
PILHAY	PI
PIJSNV	PI
PIAKUM	PI
PIIMTQ	PI
PIONTR	PI
PITRED	PI
PIIDJF	PI
PIELOA	PI
PIOMEI	PI
PIUKHV	PI
PIQPRK	PI
PIEPCR	PI
PIFJRH	PI
PIYLBA	PI
PIXALP	PI
PIIZGP	PI
PIXUYW	PI
PITHHL	PI
PIEWRC	PI
PIAEBO	PI
PINOYK	PI
PIHZIZ	PI
PIIKXI	PI
PIPWPO	PI
PIADWB	PI
PIVVZW	PI
PIHCWM	PI
PIABBG	PI
PINZGZ	PI
PIHYFU	PI
PITPNU	PI
PIQFHK	PI
PIGQLO	PI
PINUZK	PI
PIMVHI	PI
PIBIFK	PI
PIOWHN	PI
PIFTGI	PI
PIHXHM	PI
PIJRRF	PI
PITFUQ	PI
PIDKJW	PI
PIRALP	PI
PIWAZK	PI
PIFCNF	PI
PIOQVQ	PI
PINOIR	PI
PIWSNX	PI
PIWUSF	PI
PICAIY	PI
PIAJGC	PI
PIMXVA	PI
PIOMJQ	PI
PIECDN	PI
PIFZJP	PI
PITSSH	PI
PIIQYG	PI
PIQVQD	PI
PIPSCZ	PI
PIOAXH	PI
PISYJC	PI
PIWPAP	PI
PICKIB	PI
PIWJFK	PI
PIDMYX	PI
PIVXNT	PI
PIXTCL	PI
PIAJXD	PI
PINOCR	PI
PIRBKQ	PI
PIEZLR	PI
PICNAQ	PI
PIJRWU	PI
PIROUI	PI
PIMQZC	PI
PIJEYW	PI
PIXMXE	PI
PIRHAV	PI
PIMKSG	PI
PICHAX	PI
PIFPYW	PI
PITCPZ	PI
PIWHAV	PI
PIOMTU	PI
PIGNIF	PI
PIXEOR	PI
PISKFW	PI
PIWNXZ	PI
PIOINL	PI
PINWYT	PI
PITDCY	PI
PIAJXN	PI
PIOKYA	PI
PIIQHF	PI
PIKRPR	PI
PIMUGF	PI
PIDYXG	PI
PIMPGX	PI
PIPCMT	PI
PIDZUK	PI
PIRCYH	PI
PIUTYY	PI
PIUKTY	PI
PIWAEF	PI
PIDRJR	PI
PIODJQ	PI
PIVMVW	PI
PIPGPK	PI
PIWXWQ	PI
PIIJGO	PI
PIQHOQ	PI
PIZNEH	PI
PINRIP	PI
PINKKD	PI
PLJMWL	PL
PLHHIP	PL
PLQVAN	PL
PLCUSC	PL
PLNITS	PL
PLWPKZ	PL
PLGWRH	PL
PLTJTD	PL
PLLKVB	PL
PLGWIE	PL
PLNMVL	PL
PLLXHA	PL
PLFQOG	PL
PLHVOK	PL
PLXTBZ	PL
PLJLDY	PL
PLVIUG	PL
PLFMQJ	PL
PLNXYL	PL
PLJDQS	PL
PLKUVF	PL
PLTUEP	PL
PLOOXF	PL
PLUBYB	PL
PLTMKO	PL
PLCYMW	PL
PLVPEU	PL
PLVFUC	PL
PLXBKL	PL
PLJNGU	PL
PLPTMD	PL
PLDMKR	PL
PLGLMO	PL
PLOHEU	PL
PLISQF	PL
PLZEAV	PL
PLWDGR	PL
PLRVKZ	PL
PLQWBN	PL
PLXUHB	PL
PLBMFS	PL
PLPUXK	PL
PLVBXF	PL
PLZRXZ	PL
PLHXQV	PL
PLUPXC	PL
PLKOBJ	PL
PLISGM	PL
PLRGBQ	PL
PLTUQT	PL
PLVYUE	PL
PLVMIJ	PL
PLOQUV	PL
PLBNVG	PL
PLXHLK	PL
PLBSAX	PL
PLCLYE	PL
PLWWWN	PL
PLRZNJ	PL
PLNQAS	PL
PLRLHG	PL
PLAHOZ	PL
PLKNLP	PL
PLJPHE	PL
PLMVDE	PL
PLKEPW	PL
PLMWNU	PL
PLBOPO	PL
PLGNFD	PL
PLIBDH	PL
PLLOOE	PL
PLCPCO	PL
PLRLEW	PL
PLUQPR	PL
PLSSVY	PL
PLMEQP	PL
PLEYJV	PL
PLLXFQ	PL
PLFYWM	PL
PLQOYY	PL
PLAHHG	PL
PLBVXF	PL
PLHBRN	PL
PLFCDH	PL
PLYBNV	PL
PLMMXA	PL
PLFRHB	PL
PLZLGP	PL
PLMYBI	PL
PLQKFQ	PL
PLCPRB	PL
PLOFRG	PL
PLPMVI	PL
PLMLWH	PL
PLHMXT	PL
PLMFQL	PL
PLLVDI	PL
PLJEON	PL
PLYEDN	PL
PLZANQ	PL
PLMLDO	PL
PLANOR	PL
PLYWHK	PL
PLEBAL	PL
PLKSHR	PL
PLFAZI	PL
PLDZLI	PL
PLEHKI	PL
PLKKTY	PL
PLBDQL	PL
PLEIUS	PL
PLKYAK	PL
PLTFVX	PL
PLYERK	PL
PLUDKT	PL
PLCKSI	PL
PLRYLI	PL
PLRIHH	PL
PLAAPX	PL
PLSONF	PL
PLHGRY	PL
PLWXZQ	PL
PLRBNT	PL
PLEPTP	PL
PLYLQL	PL
PLLCNJ	PL
PLZFZS	PL
PLEKVH	PL
PLTDKW	PL
PLJVBC	PL
PLGQKE	PL
PLSAFK	PL
PLVDBL	PL
PLUAQZ	PL
PLKVZI	PL
PLGGTM	PL
PLUNHE	PL
PLJANK	PL
PLYWTH	PL
PLAJCQ	PL
PLJOJG	PL
PLCXXQ	PL
PLONEX	PL
PLUGQR	PL
PLZCGY	PL
PLCHCJ	PL
PLAHMV	PL
PLMWTV	PL
PLZGTP	PL
PLTIAA	PL
PLDLOB	PL
PLBEKQ	PL
PLCDKD	PL
PLBHXJ	PL
PLZUGJ	PL
PLNCZT	PL
PLYLBR	PL
PLSITQ	PL
PLVRLH	PL
PLEIIG	PL
PLZZFZ	PL
PLLOGK	PL
PLSNRW	PL
PLGLNK	PL
PLVDZI	PL
PLPVFM	PL
PLNPXU	PL
PLEEBZ	PL
PLYGYT	PL
PLQHUI	PL
PLEMUL	PL
PLBEST	PL
PLMCOY	PL
PLSTYH	PL
PLXBDZ	PL
PLLUSK	PL
PLVTAH	PL
PLECCP	PL
PLFYCF	PL
PLNGTZ	PL
PLWDGM	PL
PLSKPD	PL
PLZRUJ	PL
PLXQJQ	PL
PLMTGT	PL
PLRZOJ	PL
PLHJIL	PL
PLFIMV	PL
PLZNYX	PL
PLKTFR	PL
PLIWWW	PL
PLTTVJ	PL
PLDJVF	PL
PLWEBO	PL
PLLQHG	PL
PLPAHZ	PL
PLSHFT	PL
PLDNGV	PL
PLMJDB	PL
PLJUHK	PL
PLVAIE	PL
PLZKYR	PL
PLOAJJ	PL
PLFGFQ	PL
PLDUKY	PL
PLQQMV	PL
PLKWXD	PL
PLUFPT	PL
PLSBXK	PL
PLCMQV	PL
PLNWTY	PL
PLSHAN	PL
PLFWTL	PL
PLHQVT	PL
PLMNBK	PL
PLGUJU	PL
PLFSST	PL
PLQWNE	PL
PLXWTG	PL
PLRBIL	PL
PLKPBS	PL
PLVCRZ	PL
PLEENC	PL
PLABHL	PL
PLETYQ	PL
PLWJMN	PL
PLMWUI	PL
PLYHKR	PL
PLOMYR	PL
PLFPFT	PL
PLZFLZ	PL
PLXBAE	PL
PLLIPO	PL
PLEBLF	PL
PLIUVA	PL
PLKHGE	PL
PLHAJC	PL
PLBNGJ	PL
PLPHWU	PL
PLLWMG	PL
PLMFOW	PL
PLXQWY	PL
PLTJIB	PL
PLZFBJ	PL
PLZEIG	PL
PLMJTA	PL
PLXJKN	PL
PLQUTB	PL
PLRHMU	PL
PLMHEV	PL
PLOHBZ	PL
PLPVSF	PL
PLCHKA	PL
PLRJKL	PL
PLTNAH	PL
PLRYWM	PL
PLQONA	PL
PLLZNM	PL
PSICNO	PS
PSLTQM	PS
PSDVIN	PS
PSDUEV	PS
PSMFMH	PS
PSDQSY	PS
PSBJRD	PS
PSUQUO	PS
PSWNTG	PS
PSMFSR	PS
PSDOFY	PS
PSTYEE	PS
PSRVLU	PS
PSPHOZ	PS
PSEMDY	PS
PSUCXL	PS
PSNVUY	PS
PSZMRA	PS
PSJZSY	PS
PSCAJS	PS
PSQWWM	PS
PSZUUM	PS
PSLAUM	PS
PSKMSX	PS
PSJRRV	PS
PSDQXU	PS
PSRFEG	PS
PSGTSJ	PS
PSRBQQ	PS
PSTIVV	PS
PSQIOZ	PS
PSARBX	PS
PSRTSC	PS
PSYGIL	PS
PSARQM	PS
PSREUJ	PS
PSTGJL	PS
PSCGBU	PS
PSEGBC	PS
PSJBBQ	PS
PSRHAD	PS
PSPFQO	PS
PSHSJS	PS
PSYORC	PS
PSNSDU	PS
PSTRIC	PS
PSNUFI	PS
PSXVXO	PS
PSULHV	PS
PSLRQM	PS
PSNMBI	PS
PSHZOO	PS
PSUAVD	PS
PSOVXG	PS
PSOOYX	PS
PSSJLA	PS
PSRYAS	PS
PSGIPR	PS
PSXURL	PS
PSSSYG	PS
PSARJJ	PS
PSEQCQ	PS
PSHRNG	PS
PSTJGN	PS
PSMJVJ	PS
PSXUCQ	PS
PSFNGJ	PS
PSREMU	PS
PSHGXS	PS
PSQXKX	PS
PSJCCL	PS
PSBOPE	PS
PSRHCZ	PS
PSZDYV	PS
PSEPAD	PS
PSRCLK	PS
PSDPMD	PS
PSZZWS	PS
PSPKGT	PS
PSTAHI	PS
PSLYVB	PS
PSPBUJ	PS
PSALSI	PS
PSRJCL	PS
PSICKD	PS
PSGLLO	PS
PSHGXZ	PS
PSXFLY	PS
PSVHFM	PS
PSEGRG	PS
PSFSUX	PS
PSPDXW	PS
PSMKTN	PS
PSWUYC	PS
PSVAWF	PS
PSNBVD	PS
PSMXLG	PS
PSUMZI	PS
PSQYVF	PS
PSQIBN	PS
PSPJWR	PS
PSRLRV	PS
PSDBPR	PS
PSGEPP	PS
PSFECP	PS
PSCDZH	PS
PSWCKS	PS
PSXCXX	PS
PSICUH	PS
PSQXUT	PS
PSDBBY	PS
PSXIQY	PS
PSPSSN	PS
PSQDBO	PS
PSPOVA	PS
PSEUIY	PS
PSJCJQ	PS
PSBYUL	PS
PSRQUI	PS
PSCCFG	PS
PSUZIC	PS
PSOHHS	PS
PSBEPB	PS
PSFEWW	PS
PSZWGM	PS
PSRSMC	PS
PSFCNZ	PS
PSHJCN	PS
PSDWMC	PS
PSCTZJ	PS
PSJHAQ	PS
PSPUNJ	PS
PSAGFL	PS
PSOVCX	PS
PSTSXW	PS
PSLHZG	PS
PSWVVN	PS
PSREZH	PS
PSQCHJ	PS
PSCXQP	PS
PSHCLP	PS
PSMOMY	PS
PSCZFJ	PS
PSGRVP	PS
PSJNDZ	PS
PSSOUE	PS
PSDVCY	PS
PSEBMV	PS
PSYMCE	PS
PSSBTF	PS
PSAJDD	PS
PSZXOO	PS
PSNUYI	PS
PSOHZW	PS
PSMAQG	PS
PSSNCZ	PS
PSJQXT	PS
PSUWRV	PS
PSXWTY	PS
PSMOIW	PS
PSGMIR	PS
PSVUTI	PS
PSYNNW	PS
PSEEXT	PS
PSDVYS	PS
PSWCMB	PS
PSEEEZ	PS
PSWPIJ	PS
PSLMUS	PS
PSKZHJ	PS
PSNMMF	PS
PSJRFH	PS
PSFWOR	PS
PSCCYV	PS
PSDZJT	PS
PSFXOC	PS
PSLELA	PS
PSITCU	PS
PSKFPM	PS
PSARLA	PS
PSJJQJ	PS
PSFBRR	PS
PSAEAA	PS
PSHKEA	PS
PSIGNJ	PS
PSZPHY	PS
PSMAQK	PS
PSAODF	PS
PSYYYD	PS
PSMXEV	PS
TCXFUC	TCP
TCAMSX	TCA
TCFAUZ	TCP
TCYXRE	TCA
TCAIZS	TCP
TCXVFA	TCA
TCSSWO	TCP
TCTXWT	TCA
TCGOPA	TCP
TCAFTM	TCA
TCIEXE	TCP
TCCBPT	TCA
TCDFVY	TCP
TCRALL	TCA
TCCAJW	TCP
TCHGPA	TCA
TCLEGT	TCP
TCCILC	TCA
TCUPZN	TCP
TCHQRL	TCA
TCPJGE	TCP
TCSLUM	TCP
TCEPPP	TCA
TCPCIW	TCP
TCDHLF	TCA
TCIEWR	TCP
TCGZCT	TCA
TCCUGT	TCP
TCJOUR	TCA
TCBPCC	TCP
TCKKZN	TCA
TCSOUM	TCP
TCBDJN	TCA
TCSWVP	TCP
TCGTZJ	TCA
TCZJLU	TCP
TCRUIZ	TCA
TCJDGT	TCP
TCRMQZ	TCA
TCDLFI	TCP
TCOEKC	TCA
TCEIBD	TCP
TCLPTV	TCA
TCKXEB	TCP
TCPTSW	TCA
TCNYQC	TCP
TCRZJD	TCA
TCSTMP	TCP
TCUWMF	TCA
TCUYNE	TCP
TCPOYV	TCA
TCIMWT	TCP
TCACKJ	TCA
TCWRVX	TCP
TCMYLO	TCA
TCCRSX	TCP
TCNCZF	TCA
TCQZBE	TCP
TCOKFR	TCA
TCJLSB	TCP
TCRMKH	TCA
TCHWID	TCP
TCGAKO	TCA
TCGMTZ	TCP
TCFUFA	TCP
TCDXFN	TCA
TCGOZE	TCA
TCAXXA	TCP
TCSQKV	TCP
TCABSJ	TCA
TCEHFW	TCA
TCPBLK	TCP
TCFZUK	TCA
TCJASB	TCP
TCAOAF	TCP
TCMPGA	TCA
TCLOJV	TCA
TCVLHA	TCP
TCJIRO	TCA
TCDXRA	TCP
TCVXQN	TCP
TCVWZH	TCA
TCWPMO	TCA
TCUYSF	TCP
TCYVLU	TCA
TCPOGD	TCP
TCRGQQ	TCA
TCIVJI	TCP
TCKIUV	TCA
TCBTCO	TCP
TCMZMZ	TCA
TCSQJK	TCP
TCDTKA	TCA
TCZJTT	TCP
TCGROU	TCA
TCKXTA	TCP
TCXHOG	TCA
TCFHIE	TCP
TCYAMO	TCA
TCTMIP	TCP
TCWRGJ	TCA
TCVLNR	TCP
TCOREH	TCA
TCLRHM	TCP
TCQCJT	TCA
TCNFBK	TCP
TCYIAH	TCA
TCTMEP	TCP
TCTGJZ	TCA
TCKLRY	TCP
TCZKSX	TCA
TCBRLD	TCP
TCJJQE	TCA
TCCEXF	TCP
TCUUMU	TCP
TCLHGC	TCA
TCYYNK	TCP
TCSROP	TCA
TCBCEK	TCP
TCCUFL	TCA
TCBFHI	TCP
TCZKRY	TCA
TCPJLV	TCP
TCVRKI	TCA
TCHPYA	TCP
TCMVAH	TCA
TCRVJT	TCP
TCULTX	TCA
TCQOKA	TCP
TCSAGV	TCA
TCGYPS	TCP
TCTPQC	TCA
TCXRPO	TCP
TCTUAD	TCA
TCOLFS	TCP
TCJWYS	TCA
TCUCHS	TCP
TCAMQT	TCP
TCCJFX	TCA
TCFKMF	TCP
TCXXRT	TCA
TCYEOD	TCP
TCEAYU	TCA
TCQWIC	TCP
TCTWFI	TCA
TCYQIO	TCP
TCVEQH	TCA
TCQQVE	TCP
TCSFHZ	TCA
TCRKOT	TCP
TCZBOB	TCA
TCSIOC	TCP
TCPWQH	TCA
TCVEHY	TCP
TCETMJ	TCA
TCKIGR	TCP
TCWTDI	TCA
TCIETW	TCP
TCJAWG	TCA
TCYUUC	TCP
TCHKNJ	TCA
TCJBOV	TCP
TCSARZ	TCA
TCKXUW	TCP
TCPCTH	TCA
TCBTBV	TCP
TCBDVJ	TCA
TCNTFK	TCP
TCYVJK	TCA
TCXHXP	TCP
TCXVEH	TCA
TCNGNX	TCP
TCUEXJ	TCA
TCKWST	TCP
TCQJLT	TCA
TCCNPA	TCP
TCAAGT	TCA
TCSPAB	TCP
TCFAPZ	TCA
TCWLLN	TCP
TCJWNM	TCA
TCJXAP	TCP
TCPEWH	TCA
TCCDUU	TCP
TCDZRU	TCA
TCAPET	TCP
TCNSBM	TCA
TCGNQR	TCP
TCUWYQ	TCA
TCUWPP	TCP
TCSNZL	TCA
TCIUOE	TCP
TCVIVA	TCA
TCANDT	TCP
TCHWTJ	TCA
TCTVMM	TCP
TCOILF	TCA
TCXTBP	TCP
TCEDIA	TCA
TCVDRR	TCP
TCWFEN	TCA
TCJHCU	TCP
TCWJUI	TCA
TCNXJH	TCP
TCHSVG	TCP
TCCQGF	TCA
TCTRZI	TCP
TCLLFQ	TCA
TCIGDX	TCP
TCHCCC	TCA
TCBMIU	TCP
TCNVWT	TCA
TCDWIR	TCP
TCJGVV	TCA
TCMORE	TCP
TCXXTL	TCA
TCKHFD	TCP
TCRVHN	TCA
TCQKGX	TCP
TCBCAZ	TCA
TCACKF	TCP
TCPPAH	TCA
TCXMDE	TCP
TCJAJH	TCA
TCODRB	TCP
TCSEAE	TCA
TCKBYF	TCP
TCACQA	TCA
TCKBBM	TCP
TCCMRO	TCA
TCCLBC	TCP
TCDCPG	TCA
TCLPLY	TCP
TCBHOX	TCA
TCGFPG	TCP
TCODEQ	TCA
TCEFIO	TCP
TCPPUV	TCA
TCAXGY	TCP
TCMENN	TCA
TCISXF	TCP
TCRTHQ	TCA
TCSTAG	TCP
TCOORK	TCA
TCQQVS	TCP
TCAMQZ	TCA
TCRVWH	TCP
TCYFTO	TCA
TCVANF	TCP
TCBVCA	TCA
TCRPIE	TCP
TCPBRT	TCA
TCVKYC	TCP
TCKRBN	TCA
TCOHPD	TCP
TCRCQK	TCA
TCNSAJ	TCP
TCSYGB	TCA
TCJLYG	TCP
TCQYWL	TCA
TCJKWE	TCP
TCMOGL	TCA
TCPTWE	TCP
TCJJYY	TCA
TCRXJU	TCP
TCQQMG	TCA
TCULDT	TCP
TCRAHK	TCA
TCNKFJ	TCP
TCGBXP	TCA
TCYZRB	TCP
TCQWVO	TCA
TCAVGL	TCP
TCODGC	TCA
TCRABL	TCP
TCCNON	TCA
TCRYLP	TCP
TCILZM	TCA
TCYAWO	TCP
TCHGEW	TCA
TCPEEY	TCP
TCUWBW	TCA
TCKWVS	TCP
TCDRIE	TCA
TCDZTU	TCP
TCDEWP	TCA
TCMJGQ	TCP
TCHWDM	TCA
TCAVZR	TCP
TCRXUO	TCA
TCMJJP	TCP
TCQWOQ	TCA
TCHLNT	TCP
TCLLPP	TCA
TCSHWM	TCP
TCXUFN	TCA
TCQCMV	TCP
TCGEQQ	TCA
TCANXB	TCP
TCAZNN	TCA
TCMFJJ	TCP
TCFWDG	TCA
TCMLGM	TCP
TCAQGV	TCA
TCXCXH	TCP
TCSRWR	TCA
TCAPFU	TCP
TCXZPQ	TCA
TCIYUT	TCP
TCBYQN	TCA
TCHBTO	TCP
TCTRRF	TCA
TCHQBO	TCP
TCBQYA	TCA
TCQDDZ	TCP
TCCCVL	TCA
TCTADH	TCP
TCKUPS	TCA
TCKQYM	TCP
TCUPFZ	TCA
TCPDJH	TCP
TCAGAC	TCA
TCNSSI	TCP
TCIHGE	TCA
TCNNWW	TCP
TCBAGX	TCA
TCCXEP	TCP
TCMUGB	TCA
TCESYG	TCP
TCOHSB	TCA
TCJLOG	TCP
TCQTLB	TCA
TCUHGL	TCP
TCFYWF	TCA
TCJSUA	TCP
TCWOMB	TCA
TCEUWI	TCP
TCGTGK	TCA
TCELSF	TCP
TCJYZC	TCA
TCUXOU	TCP
TCYHUM	TCA
TCNCHZ	TCP
TCAQDL	TCA
TCUSRA	TCP
TCHYVY	TCA
TCTRBE	TCP
TCTTZN	TCA
TCDQEL	TCP
TCDNFR	TCA
TCXQCJ	TCP
TCIFGW	TCP
TCDBGF	TCP
TCLWLW	TCP
TCXJYZ	TCP
TCGORR	TCP
TCKKJB	TCP
TCTCJZ	TCP
TCZVKD	TCP
TCGIBV	TCP
TCPFXU	TCP
TCSDPD	TCP
TCHTCW	TCP
TCEFWV	TCP
TCQQSV	TCP
TCYBTD	TCP
TCYJVF	TCP
TCMZRB	TCA
TCNGBO	TCP
TCUDXN	TCA
TCKXCF	TCP
TCKQMA	TCA
TCMGMA	TCP
TCOASH	TCA
TCTELC	TCP
TCQWRE	TCA
TCULGH	TCP
TCUQMR	TCA
TCBPUQ	TCP
TCINZB	TCA
TCWQAE	TCP
TCPAXY	TCA
TCQYBR	TCP
TCHLBW	TCA
TCIAGI	TCP
TCXKEL	TCA
TCQXRZ	TCP
TCWFOO	TCA
TCSSFY	TCP
TCZZSH	TCA
TCPGYG	TCA
TCWBYR	TCP
TCOJSB	TCA
TCFGKX	TCP
TCTWRF	TCP
TCXDOJ	TCA
TCBYAA	TCP
TCZGAY	TCA
TCSULH	TCP
TCYPDP	TCA
TCXNKF	TCP
TCCZDG	TCA
TCPKJZ	TCP
TCJCUW	TCA
TCVYSN	TCP
TCAIVH	TCA
TCNQIH	TCP
TCLMAQ	TCA
TCOQPF	TCP
TCOAMM	TCA
TCQLZW	TCP
TCFOEQ	TCA
TCFJII	TCP
TCOPPY	TCA
TCBTCS	TCP
TCUQUP	TCA
TCRZWY	TCP
TCZWRL	TCA
TCKNTK	TCP
TCIHNH	TCA
TCXEGP	TCP
TCCIZE	TCA
TCRHBD	TCP
TCEZFD	TCA
TCSDGH	TCP
TCRUIY	TCA
TCPJFG	TCP
TCEVGJ	TCA
TCJTPP	TCP
TCENXY	TCA
TCODSR	TCP
TCNGQV	TCA
TCKBGF	TCP
TCNNPY	TCA
TCZYHA	TCA
TCOMPD	TCA
TCNEEX	TCP
TCIHOA	TCP
TCXAUK	TCA
TCAFMD	TCP
TCQPOR	TCA
TCJSSA	TCP
TCSEWF	TCA
TCZRIP	TCP
TCYGGR	TCA
TCFTUG	TCP
TCYVRV	TCA
TCCONS	TCP
TCWOWJ	TCA
TCAGOS	TCP
TCMLGY	TCA
TCGYFT	TCP
TCDZRE	TCA
TCVHBP	TCP
TCWLYX	TCA
TCRNLC	TCP
TCPMCB	TCA
TCORKQ	TCP
TCJKSN	TCA
TCTJTP	TCP
TCNDSK	TCA
TCUJKV	TCP
TCHDFJ	TCA
TCDWIT	TCP
TCYZNZ	TCA
TCZRJE	TCP
TCKZQP	TCA
TCOOHY	TCP
TCBGYE	TCA
TCHDEM	TCP
TCDQLF	TCA
TCHIBF	TCP
TCUCEZ	TCA
TCRPBE	TCP
TCGNCO	TCA
TCNFYJ	TCP
TCCLIA	TCA
TCXQII	TCP
TCGPTI	TCA
TCMPMH	TCP
TCZYKR	TCA
TCBNTS	TCP
TCFMUP	TCA
TCNHZG	TCP
TCSGWP	TCA
TCZETW	TCP
TCEXFC	TCA
TCJKEP	TCP
TCSWLR	TCA
TCEULL	TCP
TCHUEB	TCA
TCAKHS	TCP
TCMNDJ	TCA
TCXIMN	TCP
TCKPWN	TCA
TCOQTL	TCP
TCXHHN	TCA
TCCSDP	TCP
TCEXYK	TCA
TCGKIK	TCP
TCLUCL	TCA
TCTHFQ	TCP
TCMBZC	TCA
TCBSQM	TCP
TCZZZB	TCA
TCCSJF	TCP
TCTCKE	TCA
TCVEBP	TCP
TCUWWS	TCA
TCQPGM	TCP
TCQQWI	TCA
TCZVKP	TCP
USBBWF	US
USKCQF	US
USEFGO	US
USGLEE	US
USWTMW	US
USVOLC	US
USRYZA	US
USSHXA	US
USLCHX	US
USCKTK	US
USGWEY	US
USEKXO	US
USPKDH	US
USQGCM	US
USAHOV	US
USUWWY	US
USITBL	US
USFWWE	US
USPTVM	US
USCLTJ	US
USUJNC	US
USJTDX	US
USSZIL	US
USOMXG	US
USFDLB	US
USSLRI	US
USJKEB	US
USKVPN	US
USATOZ	US
USRHYE	US
USUJNF	US
USSWPB	US
USWWBU	US
USUKYX	US
USNRCO	US
USLPDQ	US
USZWGX	US
USOXUH	US
USTROL	US
USOYMK	US
USRYCN	US
USTOPM	US
USPGIM	US
USQDVQ	US
USNTGI	US
USZLLA	US
USKVEG	US
USBPQT	US
USWOKR	US
USTBOA	US
USTXKF	US
USDEYB	US
USHTCM	US
USLZIX	US
USGDIH	US
USEGCU	US
USOHJB	US
USBDZA	US
USMOEG	US
USWOQZ	US
USEXDF	US
USNEYM	US
USVLAC	US
USYOXW	US
USLHXK	US
USLHBM	US
USURMA	US
USGZWL	US
USGZID	US
USLDRY	US
USBHIF	US
USXHVC	US
USFOWM	US
USCIKX	US
USQJTW	US
USWLUO	US
USIWUL	US
USFNGS	US
USEUDU	US
USLQDZ	US
USQTYJ	US
USVFRY	US
USJNTA	US
USUROH	US
USPPEG	US
USYKVX	US
USEUHV	US
USCMOA	US
USTERX	US
USMINF	US
USWZNL	US
USNCDW	US
USLMRJ	US
USYRUV	US
USCHRB	US
USGLKL	US
USVRHK	US
USGRZA	US
USZUXE	US
USPQHG	US
USVXAI	US
USZOUX	US
USWCFC	US
USCILX	US
USIQSJ	US
USALQI	US
USSBHB	US
USVOZF	US
USRBER	US
USOKFC	US
USBLAH	US
USAUQT	US
USDPAP	US
USCJBL	US
USURFZ	US
USOMII	US
USATBL	US
USQEZG	US
USOVKX	US
USTSNG	US
USCPRK	US
USGTKW	US
USRNJM	US
USGWRD	US
USTGKP	US
USNAVP	US
USRYLT	US
USUICZ	US
USQFME	US
USTXSA	US
USOYCB	US
USZWHW	US
USVPKI	US
USQYWK	US
USKYJV	US
USLJTE	US
USFOQB	US
USGMKW	US
USSCHA	US
USKGHS	US
USQRAK	US
USOHJX	US
USKBNU	US
USXRYT	US
USFHUR	US
USZLUS	US
USKPSL	US
USMJWP	US
USJTRK	US
USTXOR	US
USFJXD	US
USAOZS	US
USQGJZ	US
USCCEQ	US
USSXSD	US
USYREV	US
USOWNV	US
USKUDY	US
USMPBL	US
USYJQI	US
USVLYP	US
USFJCU	US
USLRPY	US
USRQRX	US
USUXDW	US
USXMSA	US
USGRYD	US
USCQNL	US
USGSXM	US
USHLMS	US
USHKIK	US
USLAXW	US
USTYSE	US
USSRQA	US
USWEXM	US
USLGPV	US
USSKLQ	US
USOKVY	US
USIEDK	US
USTQJQ	US
USVLKW	US
USHAOB	US
USNPFR	US
USDJXZ	US
USNHFP	US
USZIBE	US
USIFBW	US
USYIFU	US
USSJRD	US
USEEWW	US
USYTMX	US
USVAFG	US
USMFCQ	US
USKSEH	US
USCOMI	US
USCWMG	US
USNBMF	US
USUBCK	US
USXPSI	US
USLWKY	US
USKDTH	US
USBYHQ	US
USFWIE	US
USJQJD	US
USJHHK	US
USTUMR	US
USYJGC	US
USITGI	US
USLOOP	US
USFPJG	US
USYSHH	US
USFZAF	US
USSGEW	US
USIQKW	US
USRZSL	US
USRTTL	US
USQWLL	US
USXAWG	US
USJIEF	US
USYYOL	US
USHUDH	US
USUBNL	US
USZZYW	US
USMVNG	US
USQOHN	US
USSQQO	US
USJFCV	US
USRDZP	US
USKYQA	US
USZCWQ	US
USDJGP	US
USTEEN	US
USSXDY	US
USOPCM	US
USUFCP	US
USKBLD	US
USBXJA	US
USMQFT	US
USOKIB	US
USSOAK	US
USHPCG	US
USSCPT	US
USQIPW	US
USWBPM	US
USYGJI	US
USAHHV	US
USIVOW	US
USUSQW	US
USNVGA	US
USZJSN	US
USSOHB	US
USWLKA	US
USNQLL	US
USFMMW	US
USNYNN	US
USRYML	US
USYDFV	US
USQLSL	US
USUSAD	US
USBQFT	US
USUIUB	US
USDYFV	US
USMFCX	US
USKSOB	US
USGCYG	US
USISMJ	US
USEDWS	US
